# Supplementary material for: Inter-Laboratory Comparison of Metabolite Measurements for Metabolomics Data Integration
Source: Metabolites. 2019 Oct 31;9(11):257. doi: 10.3390/metabo9110257 (PMC6918145; doi:10.3390/metabo9110257)
Supplement: Supplementary file 1 [file metabolites-09-00257-s001.zip]

Archive with 2 entries (2 files):
- Supplementary Files/Supplementary Material_Figure S1.pdf
- Supplementary Files/Supplementary Materials_Tables S1-S4.xlsx
