# Supplementary material for: Inter-Laboratory Comparison of Metabolite Measurements for Metabolomics Data Integration
Source: Metabolites. 2019 Oct 31;9(11):257. doi: 10.3390/metabo9110257 (PMC6918145; doi:10.3390/metabo9110257)
Supplement: Supplementary file 1 [file metabolites-09-00257-s001.zip › Supplementary Files/Supplementary Materials_Tables S1-S4.xlsx]

## Sheet: Table S1
	Table S1. Relative quantitative data (HT-29 cell extracts/AsPc-1 cell extracts) and results of statistical tests of 206 hydrophilic metabolites obtained by 15 different methods.
		Compound name	Abbreviation	Formula	Exact Mass	KEGG ID	HMDB ID	Relative quantification (HT-29/AsPc-1) (n = 3)																														Number of identified metabolites from HT-29 and/or AsPc-1 samples by at least one analytical method [Table 3 (1)]	Evaluation based on two-sided student’s t-test (a = 0.05)		Evaluation using one-way ANOVA (a = 0.05)		A specified list of hydrophilic metabolites containing one outlier [Table 3 (6)]
								Method A		Method B		Method C		Method D		Method E		Method F		Method G		Method H		Method I		Method J		Method K		Method L		Method M		Method N		Method O			Coincidence	Incoincidence [Table 3 (4)]	Coincidence (P > 0.05) [Table 3 (5)]	Incoincidence (P < 0.05)	P-value for all methods used by one-way ANOVA	Removed analytical method	P-value after deleting one method using one-way ANOVA
								Mean	SD	Mean	SD	Mean	SD	Mean	SD	Mean	SD	Mean	SD	Mean	SD	Mean	SD	Mean	SD	Mean	SD	Mean	SD	Mean	SD	Mean	SD	Mean	SD	Mean	SD
	1	1-Methylhistidine	1-Methyl-His	C7H11N3O2	169.085	C01152	HMDB0000001	2.92774	0.844536	2.04141	0.865042															1.95653	0.393801											3	○		○
	2	1-Methylnicotinamide	1-Methylnicotinamide	C7H9N2O	137.071	C02918	HMDB0000699	－	－	120.339	17.9892																											2
	3	2,3-Bisphosphoglycerate	2,3-BPG	C3H8O10P2	265.959	C03339	HMDB0001294																					1.09806	0.12778									1
	4	2-Aminobutanoic acid	2-Aminobutanoic acid	C4H9NO2	103.063	C02356	HMDB0000452			－	－																									0.909638	0.0722927	2
	5	2-Aminoethanol	2-Aminoethanol	C2H7NO	61.0528	C00189	HMDB0000149																	0.388387	0.0389432											0.955227	0.0193324	2				●
	6	2-Dehydro-D-gluconate	2-Dehydrogluconate	C6H10O7	194.043	C06473	HMDB0011732																							14.6043	2.12059							1
	7	2-Hydroxy glutaric acid	2-Hydroxy glutaric acid	C5H8O5	148.037	C02630	HMDB0000606																			2.20869	0.101794			2.12879	0.180022					2.16832	0.807963	3	○		○
	8	2-Hydroxypentanoate	2-Hydroxypentanoate	C5H10O3	118.063	－	HMDB0001863					1.09205	0.149644																									1
	9	2-Ketoglutaric acid	2KG	C5H6O5	146.022	C00026	HMDB0000208					－	－					3.68605	0.174229							2.27134	0.342631	3.08672	0.143484	2.75747	0.333051	2.63117	0.231595			5.36443	1.43435	7	○			●	0.000699927	F	0.0571129
	10	2-Methyl-3-hydroxybutyric acid	2-Methyl-3-hydroxybutyric acid	C5H10O3	118.063	－	HMDB0000354																							1.40482	0.086398					0.842896	0.093605	2
	11	2-Methylhippuric acid	2-Methylhippuric acid	C10H11NO3	193.074	－	HMDB0011723																			0.813696	0.61053			1.29275	0.212027							2			○
	12	2-Phospho-D-glyceric acid	2-PGA	C3H7O7P	185.993	C00631	HMDB0003391					2.39512	1.55303																	0.924159	0.198871							2				●
	13	3-Hydroxy-3-methylglutaric acid	3-Hydroxymethylglutaric acid	C6H10O5	162.053	C03761	HMDB0000355																					1.7202	0.0522848	1.61616	0.304514							2	○		○
	14	3-Hydroxybutyrate	3-Hydroxybutyrate	C4H8O3	104.047	C01089	HMDB0000357																							1.21321	0.362254					1.2478	0.318225	2
	15	3-Hydroxyisovaleric acid	3-Hydroxyisovaleric acid	C5H10O3	118.063	C20827	HMDB0000754																							1.40482	0.086398					0.926993	0.0439846	2			○
	16	3-Hydroxypropionic acid	3-Hydroxypropionic acid	C3H6O3	90.0317	C01013	HMDB0000700											－	－											1.84474	0.19517					0.889726	0.150405	3				●
	17	3-Methylhistidine	3-Methylhistidine	C7H11N3O2	169.085	C01152	HMDB0000479			2.04141	0.865042													2.18229	0.0414163													2	○		○
	18	3-Phospho-D-glyceric acid	3-PGA	C3H7O7P	185.993	C00197	HMDB0003391					1.18821	0.08481															1.15372	0.106059	0.924159	0.198871	0.993527	0.375263			2.2727	0.477299	5	○			●	0.000688907	O	0.224657
	19	4-Acetylbutyrate	4-Acetylbutyrate	C6H10O3	130.063	C02129	HMDB0061881																					0.906453	0.0626107									1
	20	4-Hydroxy-L-proline	4-Hydroxy-Pro	C5H9NO3	131.058	C01157	HMDB0006055																			0.966284	0.0890973									1.32779	0.374961	2			○
	21	4-Hydroxyphenyllactic acid	4-Hydroxyphenyllactic acid	C9H10O4	182.058	C03672	HMDB0000755																							－	－							1
	22	4-Methyl-2-oxopentanoate	4-Methyl-2-oxopentanoate	C6H10O3	130.063	C00233	HMDB0000695					2.37003	0.145108															2.40403	0.016292									2	○		○
	23	5-aminoimidazole-4-carboxamide-1-β-D-ribofuranosyl 5'-monophosphate	AICAR	C9H15N4O8P	338.063	C04677	HMDB0001517																							37.4009	5.99707							1
	24	5-Oxoproline	5-Oxoproline	C5H7NO3	129.043	C01879	HMDB0000267					2.06128	0.0403162	1.52281	0.421754													1.70043	0.192714							0.777175	0.107705	4	○			●	0.000194077	O	0.0529209
	25	6-Phosphogluconic acid	6PG	C6H13O10P	276.025	C00345	HMDB0001316					2.35437	0.213213					2.45815	0.293801									4.90212	0.485695	2.10952	0.52223							4	○			●	2.9002e-06	K	0.277889
	26	Acetyl-CoA	Acetyl-CoA	C23H38N7O17P3S	809.126	C00024	HMDB0001206					0.804773	0.0567636																									1
	27	Acetylglycine	Acetyl-Gly	C4H7NO3	117.043	－	HMDB0000532											0.752424	0.0501064											3.28665	0.786097							2		●		●
	28	Adenine	Adenine	C5H5N5	135.054	C00147	－			1.09839	0.52125															0.710898	0.099791									1.17767	0.15086	3			○
	29	Adenosine	Adenosine	C10H13N5O4	267.097	C00212	HMDB0000050																			1.79925	0.255615									1.21495	0.184515	2
	30	Adenosine 3',5'-cyclic monophosphate	cAMP	C10H12N5O6P	329.053	C00575	HMDB0000058																					0.52346	0.00521785	0.556905	0.123282							2	○		○
	31	Adenosine 3'-monophosphate	3'-AMP	C10H14N5O7P	347.063	C01367	HMDB0003540																							0.95429	0.187768							1
	32	Adenosine 5'-diphosphate	ADP	C10H15N5O10P2	427.029	C00008	HMDB0001341					1.28908	0.132563	1.88854	1.47517													1.27209	0.129037	0.877741	0.181964							4			○
	33	Adenosine 5'-diphosphate ribose	ADP-Rib	C15H23N5O14P2	559.072	C00301	HMDB0001178																					1.1906	0.0503025	1.29209	0.0908919							2	○		○
	34	Adenosine 5'-monophosphate	AMP	C10H14N5O7P	347.063	C00020	HMDB0000045					1.63889	0.114573					1.64783	0.95996									1.36799	0.0295954	1.70799	0.13011							4	○		○
	35	Adenosine 5'-phosphosulfate	Adenosine 5'-phosphosulfate	C10H14N5O10PS	427.02	C00224	HMDB0001003																					2.31037	0.072921									1
	36	Adenosine 5'-triphosphate	ATP	C10H16N5O13P3	506.996	C00002	HMDB0000538					0.967448	0.150841	1.08399	0.372643													0.914637	0.110208	0.681623	0.086387							4				●	0.00244306	L	0.487143
	37	Adenylosuccinic acid	Succinyl AMP	C14H18N5O11P	463.074	C03794	HMDB0000536																					0.637835	0.034746	0.112257	0.194434							2	○			●
	38	Alanine	Ala	C3H7NO2	89.0477	C00041	HMDB0000161	4.8729	0.140209	3.00452	0.129156									4.49167	1.36854	4.17227	0.0325017	4.13336	0.104012	3.31395	0.317726					4.10525	0.200745	3.91044	0.241785	5.135	0.977439	9	○			●
	39	Allantoic acid	Allantoic acid	C4H8N4O4	176.055	C00499	HMDB0001209																					0.874468	0.0564759	0.801652	0.0353445							2			○
	40	Allantoin	Allantoin	C4H6N4O3	158.044	C01551	HMDB0000462	1.23902	0.265474											0.472398	0.0824949					1.14689	0.266379			1.27201	0.105632							4		●		●	0.000104344	G	0.485378
	41	Alpha-D-Glucosamine 1-phosphate	Glucosamine 1P	C6H14NO8P	259.046	C06156	HMDB0001109																							1.88888	0.314634							1
	42	Alpha-Ketovaline	2-Ketoisovaleric acid	C5H8O3	116.047	C00141	HMDB0000019											1.13826	0.329845											1.64968	0.293068							2			○
	43	Amino adipic acid	Amino adipic acid	C6H11NO4	161.069	C00956	HMDB0000510																			0.709483	0.0839411									0.928603	0.251331	2
	44	Arabinose	Arabinose	C5H10O5	150.053	C00259	HMDB0000646																							0.768276	0.0774675					0.357915	0.14595	2
	45	Arginine	Arg	C6H14N4O2	174.112	C00062	HMDB0000517	2.35583	0.138874					1.87716	0.0767967					2.02018	0.781119	2.28877	0.0805158	1.85135	0.0254886	1.71544	0.314528									2.62233	0.510083	7	○			●	0.0294389	A	0.0619977
																																												J	0.0914539
																																												O	0.20351
	46	Argininosuccinate	Argininosuccinate	C10H18N4O6	290.123	C03406	HMDB0000052	1.31983	0.0831279											1.6281	0.423636					1.43927	0.105224											3	○		○
	47	Asparagine	Asn	C4H8N2O3	132.053	C00152	HMDB0000168	1.19846	0.0279352	1.236	0.19171									1.30429	0.648554	1.17674	0.0378697	1.17607	0.0147636	1.0662	0.097243							1.17438	0.104804	1.55288	0.397558	8	○		○
	48	Aspartic acid	Asp	C4H7NO4	133.038	C00049	HMDB0000191	0.138491	0.00609164	0.173951	0.0148023											0.17585	0.0705297	0.152385	0.00333758	0.148121	0.0122996					0.148877	0.0170931	0.113057	0.0139653	0.170986	0.0427704	8	○		○
	49	Azelate	Azelate	C9H16O4	188.105	C08261	HMDB0000784					1.11498	0.308982													0.952216	0.0784434	0.901588	0.0980383							1.54596	0.647973	4			○
	50	Beta-Alanine	Beta-Ala	C3H7NO2	89.0477	C00099	HMDB0000056	2.60136	0.0661603	2.07143	0.0714286															2.35764	0.255754									3.09767	0.336386	4	○			●
	51	Betaine	Betaine	C5H11NO2	117.079	C00719	HMDB0000043	0.502138	0.0168807	0.390204	0.127841															0.501466	0.0452983											3	○		○
	52	Beta-Lactose	Beta-Lactose	C12H22O11	342.116	C01970	HMDB0041627																							0.969852	0.129731							1
	53	Biotin	Biotin	C10H16N2O3S	244.088	C00120	－																			0.145386	0.0108232	－	－									2
	54	Carnitine	Carnitine	C7H15NO3	161.105	C00487	HMDB0000062	1.27117	0.0356047											1.28945	0.476519					1.27913	0.174666											3	○		○
	55	Choline	Choline	C5H13NO	103.1	C00114	HMDB0000097	0.189947	0.0166667	0.25979	0.0625325															0.234107	0.0168552											3	○		○
	56	cis-Aconitic acid	cis-Aco	C6H6O6	174.016	C00417	HMDB0000072					1.61541	0.0664677													2.26688	0.345944	1.77896	0.0203552	1.86917	0.168977	1.8112	0.214277					5	○			●	0.00415335	J	0.265054
	57	Citramalate	Citramalate	C5H8O5	148.037	C00815	HMDB0000426																					1.86985	0.076595	2.12879	0.180022					1.12295	0.190333	3	○			●
	58	Citric acid	Cit	C6H8O7	192.027	C00158	HMDB0000094					1.37187	0.0955738					1.80968	0.162214							1.0405	0.0643517	1.35993	0.0855581	1.24217	0.119747	1.19595	0.293961	1.25682	0.013418	1.71067	0.320901	8	○			●
	59	Citrulline	Citrulline	C6H13N3O3	175.096	C00327	HMDB0000904	5.55017	0.250744															6.11607	0.13105	5.03979	0.61446											3	○			●	0.00771377	I	0.0967742
	60	Coenzyme A	CoA	C21H36N7O16P3S	767.115	C00010	HMDB0001423																					0.910668	0.0531752									1
	61	Creatine	Creatine	C4H9N3O2	131.069	C00300	HMDB0000064	3.17618	0.694051	1.55119	0.0756506									2.25807	0.698688					2.28735	0.266062											4				●	0.0179845	A	0.142278
																																												B	0.133135
	62	Creatine phosphate	Creatine phosphate	C4H10N3O5P	211.036	C02305	HMDB0001511																			0.76953	0.0379967			1.00932	0.108457							2				●
	63	Creatinine	Creatinine	C4H7N3O	113.059	C00791	HMDB0000562	1.40588	0.0935073	1.13165	0.172684															1.18607	0.148323									2.3507	0.3403	4	○			●	0.00226249	O	0.121221
	64	Cystathionine	Cystathionine	C7H14N2O4S	222.067	C02291	HMDB0000099																			0.680668	0.0978216											1
	65	Cysteic acid	Cysteic acid	C3H7NO5S	169.004	C00506	HMDB0002757																					1.19586	0.00835178	1.21166	0.232861							2			○
	66	Cysteine	Cys	C3H7NO2S	121.02	C00097	HMDB0000574																			1.66332	0.924011							1.9908	0.582803	2.32347	0.778391	3			○
	67	Cysteine-glutathione disulphide	Cysteine-glutathione disulphide	C13H22N4O8S2	426.088	－	HMDB0000656	0.193996	0.208132																													1
	68	Cysteinesulfinic acid	Cysteinesulfinic acid	C3H7NO4S	153.01	C00606	HMDB0000996																			－	－	0.849362	0.179103	1.04706	0.0781872							3			○
	69	Cytidine	Cytidine	C9H13N3O5	243.086	C00475	HMDB0000089																			－	－											1
	70	Cytidine 5'-diphosphate	CDP	C9H15N3O11P2	403.018	C00112	HMDB0001546					1.63874	0.139889															1.80958	0.260364	1.16683	0.361765							3	○			●
	71	Cytidine 5'-triphosphate	CTP	C9H16N3O14P3	482.985	C00063	HMDB0000082					1.00381	0.126673															0.98626	0.109902	0.71342	0.0159598							3				●	0.0427556	C	0.15363
																																												K	0.0535509
	72	Cytidine-5'-monophosphate	CMP	C9H14N3O8P	323.052	C00055	HMDB0000095																					2.28884	0.0308653	3.19387	0.296606							2	○			●
	73	Cytidine-5'-monophosphate-N-acetylneuraminate	CMP-N-acetylneuraminate	C20H31N4O16P	614.147	C00128	HMDB0001176					1.10126	0.0357297															1.13446	0.0594783									2			○
	74	D-Arabitol	Arabitol	C5H12O5	152.068	C01904	HMDB0000568																							1.66483	0.280233					0.771491	0.339675	2
	75	Deoxyadenosine 5'-diphosphate	dADP	C10H15N5O9P2	411.035	C00206	HMDB0001508																					1.21078	0.132073									1
	76	Deoxyadenosine 5'-monophosphate	dAMP	C10H14N5O6P	331.068	C00360	HMDB0000905																					4.10565	1.42814									1
	77	Deoxycytidine 5'-diphosphate	dCDP	C9H15N3O10P2	387.023	C00705	HMDB0001245																					1.58624	0.18695									1
	78	Deoxycytidine 5'-monophosphate	dCMP	C9H14N3O7P	307.057	C00239	HMDB0001202																					15.7518	5.40204									1
	79	Deoxythymidine 5'-diphosphate	dTDP	C10H16N2O11P2	402.023	C00363	HMDB0001274																					1.35861	0.123536	1.25987	0.778483							2			○
	80	Deoxythymidine 5'-monophosphate	dTMP	C10H15N2O8P	322.057	C00364	HMDB0001227											1.6339	0.230386									1.40951	0.0614959	1.51364	0.16461							3	○		○
	81	Deoxythymidine 5'-triphosphate	dTTP	C10H17N2O14P3	481.989	C00459	HMDB0001342					0.809082	0.149918															0.886972	0.115554	0.452965	0.290165							3				●	0.000363898	L	0.148328
	82	Diethanolamine	Diethanolamine	C4H11NO2	105.079	C06772	HMDB0004437	1.5547	0.725042	0.953322	0.0498421																											2			○
	83	Dihydroxyacetone phosphate	DHAP	C3H7O6P	169.998	C00111	HMDB0001473					0.268575	0.0121591					2.91255	0.464817											4.83142	0.821044					1.9043	0.410037	4		●		●
	84	Dodecanoate	Dodecanoate	C12H24O2	200.178	C02679	HMDB0000638											－	－																			1
	85	Ethanolamine phosphate	Ethanolamine phosphate	C2H8NO4P	141.019	C00346	HMDB0000224																					0.597545	0.0613798	0.435137	0.029049					0.965048	0.294609	3	○			●
	86	Flavin adenine dinucleotide	FAD	C27H33N9O15P2	785.157	C00016	HMDB0001248																					0.971547	0.0548078									1
	87	Fructose	Fructose	C6H12O6	180.063	C02336	HMDB0000660									1.02388	0.041591																	0.861368	0.0769763	1.2194	0.194081	4				●
	88	Fructose 1,6-bisphosphate	FBP	C6H14O12P2	339.996	C00354	HMDB0001058					0.560168	0.0556601															0.188179	0.0156605	0.090361	0.0319435							3	○			●
	89	Fructose 1-phosphate	F1P	C6H13O9P	260.03	C01094	HMDB0060467																							0.115003	0.00813235							1
	90	Fructose 6-phosphate	F6P	C6H13O9P	260.03	C00085	HMDB0000124																					0.292646	0.0172604	0.4669	0.0791089							2	○			●
	91	Fumaric acid	Fum	C4H4O4	116.011	C00122	HMDB0000134					0.619148	0.0275342					0.733536	0.0156605							0.589043	0.0829373	0.652355	0.0106458	0.763382	0.0803806	0.689331	0.0497419	0.621684	0.00807414	0.826558	0.147274	8	○			●
	92	Galactitol	Galactitol	C6H14O6	182.079	C01697	HMDB0000107																							1.19122	0.111726					2.07846	0.213803	2
	93	Galactose 1-phosphate	Ga1P	C6H13O9P	260.03	C03384	HMDB0000645																							0.267328	0.0346129							1
	94	Gamma-Aminobutyric acid	GABA	C4H9NO2	103.063	C00334	HMDB0000112	33.9579	2.61377	17.3162	6.12685									41.8901	15.2242					24.3217	3.11988							35.694	2.74689	39.9767	4.86251	6	○			●	0.00221257	B	0.0700525
	95	Gamma-Butyrobetaine	Gamma-Butyrobetaine	C7H15NO2	145.11	C01181	HMDB0001161	1.91058	0.0440582																													1
	96	Glucaric acid	Glucaric acid	C6H10O8	210.038	C00818	HMDB0029881																							8.0483	0.984413							1
	97	Gluconic acid	Gluconic acid	C6H12O7	196.058	C00257	HMDB0000625																			10.0594	1.8507	8.76975	1.67543	13.893	1.99394							3	○			●	0.000936874	L	0.110351
	98	Glucose	Glucose	C6H12O6	180.16	C00031	HMDB0000122									0.182201	0.00872378													0.655163	0.090335			0.153145	0.0472239	0.268427	0.0509518	4	○			●
	99	Glucose 1-phosphate	G1P	C6H13O9P	260.03	C00103	HMDB0001586					0.263347	0.0193481															0.200077	0.0117486	0.23352	0.0213214							3	○			●	0.0393751	K	0.215108
	100	Glucose 6-phosphate	G6P	C6H13O9P	260.03	C00092	HMDB0001401					0.34146	0.0342213															0.450174	0.00958215	0.31257	0.0386311					0.358189	0.160486	4	○			●	0.000222066	K	0.163708
	101	Glucuronate	Glucuronate	C6H10O7	194.043	C00191	HMDB0000127																					1.79475	0.0372356	1.787	0.0614251					2.83061	1.04553	3	○		○
	102	Glutamic acid	Glu	C5H9NO4	147.053	C00025	HMDB0000148	0.602898	0.0138857											0.760442	0.257375	0.61356	0.0362672	0.624413	0.0126814	0.626674	0.07485					0.580894	0.0307929	0.556073	0.0450243	0.795631	0.159934	8	○		○
	103	Glutamine	Gln	C5H10N2O3	146.069	C00064	HMDB0000641	0.0803027	0.0047225	0.116672	0.0145683									0.11249	0.0276301	0.0912512	0.00576575	0.0864921	0.00198745	0.0944263	0.0100896							0.0693528	0.00598059	0.127356	0.0301609	8	○			●	0.0225602	N	0.105858
	104	Glutarate	Glutarate	C5H8O4	132.042	C00489	HMDB0000661																					1.11332	0.149964	1.48388	0.175612							2				●
	105	Glycerol 3-phosphate	G3P	C3H9O6P	172.014	C00093	HMDB0000126					1.3535	0.145949							2.50295	2.34334							1.3793	0.0888163							3.17915	0.779652	4	○			●	0.00662734	O	0.395191
	106	Glycerophosphate	Glycerophosphate	C3H9O6P	172.014	C00093	HMDB0000126																							1.34744	0.166627							1
	107	Glycerophosphocholine	Glycerophosphocholine	C8H20NO6P	257.103	C00670	HMDB0000086	1.42913	0.0608987																	1.35232	0.186039			1.33692	0.153531							3	○		○
	108	Glycine	Gly	C2H5NO2	75.032	C00037	HMDB0000123	0.739214	0.017658	－	－											－	－	0.742664	0.0127388	0.711765	0.0698347					0.767677	0.0248124	0.612609	0.0392264	0.95978	0.135435	8	○		○
	109	Glycolate	Glycolate	C2H4O3	76.016	C00160	HMDB0000115																					0.789546	0.323213							1.18556	0.358351	2			○
	110	Glycylglycine	Gly-Gly	C4H8N2O3	132.053	C02037	HMDB0011733																			－	－											1
	111	Guanosine 5'-diphosphate	GDP	C10H15N5O11P2	443.024	C00035	HMDB0001201					1.30996	0.194107															1.28013	0.129481	0.690695	0.237648							3	○			●	0.00169864	L	0.554709
	112	Guanosine 5'-diphosphate mannose	GDP-mannose	C16H25N5O16P2	605.077	C00096	HMDB0001163																					0.844497	0.0573732	0.417561	0.329074							2				●
	113	Guanosine 5'-monophosphate	GMP	C10H14N5O8P	363.058	C00144	HMDB0001397																					1.24475	0.0430629	1.32709	0.147269							2	○		○
	114	Guanosine 5'-triphosphate	GTP	C10H16N5O14P3	522.991	C00044	HMDB0001273					1.30921	0.20091															1.14674	0.133018	－	－							3				●	0.0237813	C	0.0861963
																																												L	0.351975
	115	Gulono-1,4-lactone	Gamma-Glunolactone	C6H10O6	178.048	C01040	HMDB0003466											1.21326	0.144262																			1
	116	Hexanoate	Hexanoate	C6H12O2	116.084	C01585	HMDB0000535																					0.879344	0.132755									1
	117	Hippuric acid	Hippuric acid	C9H9NO3	179.058	C01586	HMDB0000714											－	－							1.34099	0.478651	1.02207	0.0248997	0.980252	0.158					0.269264	0.0511467	5				●	0.000662752	O	0.206626
	118	Histidine	His	C6H9N3O2	155.069	C00135	HMDB0000177	1.57291	0.0309926	1.1356	0.052576											1.6505	0.0640385	1.586	0.0465531	1.46181	0.149176					1.24177	0.466657	1.67139	0.164581			7	○		○
	119	Homoserine	HomoSer	C4H9NO3	119.058	C00263	HMDB0000719			1.57672	0.692313															0.836788	0.0839275											2			○
	120	Hydroxyproline	Hydroxyproline	C5H9NO3	131.058	C01015	－	1.1237	0.032006	1.07743	0.107293																											2			○
	121	Hypotaurine	Hypotaurine	C2H7NO2S	109.02	C00519	HMDB0000965	2.54529	0.114183	－	－									6.06297	0.58457					2.19557	0.173384									3.70826	0.519046	5	○			●
	122	Hypoxanthine	Hypoxanthine	C5H4N4O	136.039	C00262	HMDB0000157			－	－															0.264103	0.0412583											2
	123	Inosine	Inosine	C10H12N4O5	268.081	C00294	HMDB0000195											0.674735	0.12636																			1
	124	Inosine 5'-monophosphate	IMP	C10H13N4O8P	348.047	C00130	HMDB0000175																					0.719889	0.00901815	0.887758	0.0659979							2	○			●
	125	Isethionate	Isethionate	C2H6O4S	125.999	C05123	HMDB0003903																					1.47262	0.0289778									1
	126	Isocitric acid	IsoCit	C6H8O7	192.027	C00311	HMDB0000193					1.77833	0.045897													0.766501	0.0454446	1.81222	0.0917121	1.68232	0.179251	1.93054	0.488021			2.92365	1.55918	6		●		●	2.1129e-05	J	0.621357
	127	Isoleucine	Ile	C6H13NO2	131.095	C00407	HMDB0000172	1.45091	0.0233032													1.37825	0.052703	1.39394	0.033297	1.22691	0.180058					1.38121	0.134689	1.27089	0.0611917	1.63211	0.186622	7	○			●
	128	Ketoisoleucine	Ketoisoleucine	C6H10O3	130.063	－	－																			2.15152	0.33988			3.26905	0.424126							2	○			●
	129	Ketoleucine	Ketoleucine	C6H10O3	130.063	C00233	HMDB0000695																			1.93327	0.180283			3.00104	0.308783					2.10324	0.945708	3	○			●
	130	Lactic acid	Lac	C3H6O3	90.0317	C00186	HMDB0000190					1.66754	0.0541066	1.90205	0.0422567											1.67419	0.169357	1.58944	0.176609	1.84474	0.19517	1.87702	0.247232			1.72418	0.325199	7	○			●	0.0143889	D	0.0518457
																																												K	0.0553348
	131	Leucine	Leu	C6H13NO2	131.095	C00123	HMDB0000687	1.1446	0.0380203	1.34351	0.187827									1.26577	0.424555	1.15819	0.0169296	1.10711	0.0195246	0.983255	0.106596					1.09983	0.119701	1.02074	0.0560713	1.2841	0.132338	9	○		○
	132	Lysine	Lys	C6H14N2O2	146.106	C00047	HMDB0000182	1.52464	0.0645771	1.48611	0.457069									0.132886	0.0309917	1.39577	0.115898	1.23799	0.026892	1.30914	0.19559							1.2505	0.0835161	2.4962	0.662474	8		●		●
	133	Malic acid	Mal	C4H6O5	134.022	C00149	HMDB0000744					0.682543	0.0164984							0.524857	0.147018					0.70082	0.0674907	0.668521	0.0184766	0.75069	0.0486996	0.560619	0.0431747	0.580334	0.0432034	0.746699	0.117827	8	○			●
	134	Mannose 6-phosphate	M6P	C6H13O9P	260.03	C00275	HMDB0001078																							0.386722	0.0296061					0.215831	0.040426	2
	135	meso-Erythritol	meso-Erythritol	C4H10O4	122.058	C00503	HMDB0002994																							1.6487	0.2305					2.07484	0.630586	2
	136	Methionine	Met	C5H11NO2S	149.051	C00073	HMDB0000696	0.882364	0.0555335	－	－											0.894759	0.0423296	0.894501	0.0200011	0.788579	0.100076					0.879419	0.0929664	0.605223	0.0556931	1.11095	0.205047	8	○			●
	137	Methionine sulfoxide	Methionine sulfoxide	C5H11NO3S	165.046	C02989	HMDB0002005																			2.1062	0.304335											1
	138	Methylmalonic acid	Methylmalonic acid	C4H6O4	118.027	C02170	HMDB0000202							0.231019	0.0362267																							1
	139	N-Acetyl-D-glucosamine 1-phosphate	N-Acetyl-glucosamine-1P	C8H16NO9P	301.056	C04256	HMDB0001367					0.469699	0.00307735															0.626373	0.0249935	0.955466	0.102712							3	○			●
	140	N-Acetyl-D-glucosamine 6-phosphate	N-Acetyl-glucosamine-6P	C8H16NO9P	301.056	C00357	HMDB0001062																					0.360438	0.0241359	0.511587	0.12829							2	○			●
	141	N-Acetyl-DL-alanine	N-Acetyl-Ala	C5H9NO3	131.058	－	HMDB0000766																			2.2474	0.350954			3.22645	0.2541							2	○			●
	142	N-Acetyl-L-asparagine	N-Acetyl-Asn	C6H10N2O4	174.064	－	HMDB0006028																							1.82321	0.458651							1
	143	N-Acetyl-L-aspartic acid	N-Acetyl-Asp	C6H9NO5	175.048	C01042	HMDB0000812					0.647024	0.0200237													0.530733	0.0730426	0.645924	0.0351622	0.504533	0.054242					3.97921	5.83626	5	○			●
	144	N-Acetyl-L-glutamate	N-Acetyl-Glu	C7H11NO5	189.064	C00624	HMDB0001138																			－	－	3.44131	0.156201	1.80347	0.291152							3	○			●
	145	N-Acetyl-L-glutamine	N-Acetyl-Gln	C7H12N2O4	188.08	－	HMDB0006029																			－	－			1.47723	0.121911							2
	146	N-Acetylneuraminate	N-Acetylneuraminate	C11H19NO9	309.106	C00270	－													1.89055	0.0540167							1.26823	0.0175548							3.67911	1.74685	3	○			●
	147	N-Acetylputrescine	N-Acetylputrescine	C6H14N2O	130.111	C02714	HMDB0002064	－	－	－	－																											2
	148	N-Carbamoyl-L-aspartate	N-Carbamoyl-Asp	C5H8N2O5	176.043	C00438	HMDB0000828					2.53426	0.39576													－	－	3.94605	0.0504308	4.29665	0.582547							4	○			●	0.000206564	C	0.15845
	149	N-Formyl-L-methionine	N-Formylm-Met	C6H11NO3S	177.046	C03145	HMDB0001015																					2.91606	0.151357	3.65966	0.154982							2	○			●
	150	Nicotinamide	Nicotinamide	C6H6N2O	122.048	C00153	HMDB0001406			1.50545	0.689616									0.925445	0.294862					1.06607	0.063066											3			○
	151	Nicotinamide adenine dinucleotide	NAD	C21H27N7O14P2	663.109	C00003	HMDB0000902					1.22274	0.0403563	1.15606	0.159177											1.14492	0.0831991			1.68282	0.182872							4	○			●	0.001137	L	0.649451
	152	Nicotinamide adenine dinucleotide phosphate	NADP	C21H29N7O17P3	744.083	C00006	HMDB0000217											1.02179	0.488482									1.16534	0.178014									2			○
	153	O-Acetylcarnitine	Acetylcarnitine	C9H17NO4	203.116	C02571	HMDB0000201	2.70077	0.088815																	2.28203	0.280429											2	○			●
	154	O-Acetyl-L-homoserine	O-Acetyl-homoSer	C6H11NO4	161.069	C01077	HMDB0029423													0.752369	0.672747									2.42492	0.107203							2				●
	155	O-Acetyl-L-serine	O-Acetyl-Ser	C5H9NO4	147.053	C00979	HMDB0003011																							5.86817	0.567229							1
	156	O-Phosphoethanolamine	O-Phosphoethanolamine	C2H8NO4P	141.019	C00346	HMDB0000224																			0.363698	0.0759011			0.435137	0.029049							2	○		○
	157	O-Phospho-L-serine	O-Phospho-Ser	C3H8NO6P	185.009	C01005	HMDB0001721																					8.76504	0.9107	3.03473	0.12225							2	○			●
	158	Ornithine	Orn	C5H12N2O2	132.09	C00077	HMDB0000214	6.02648	0.575721	3.97249	0.715022													4.34959	0.403461	7.36296	1.1917							4.11876	0.463713	6.78111	1.34651	6	○			●
	159	Orotic acid	Orotic acid	C5H4N2O4	156.017	C00295	HMDB0000226																							0.681036	0.0874579					1.06376	0.0834867	2				●
	160	Oxidized glutathione	GSSG	C20H32N6O12S2	612.152	C00127	HMDB0003337	0.524324	0.172982	1.25541	0.523093															1.43818	0.201334											3				●	0.0088861	A	0.205451
	161	Pantothenate	Pantothenate	C9H17NO5	219.111	C00864	HMDB0000210											1.22033	0.0425793	1.05006	0.342879					0.995415	0.15113	0.967965	0.0747973	1.15715	0.112547					1.35646	0.23376	6				●	0.0109391	O	0.386674
	162	Pelargonate	Pelargonate	C9H18O2	158.131	C01601	HMDB0000847					0.937532	0.0830061															0.937144	0.0856621									2			○
	163	Phenaceturate	Phenaceturate	C10H11NO3	193.074	C05598	HMDB0000821																					1.20502	0.0996994									1
	164	Phenylalanine	Phe	C9H11NO2	165.079	C00079	HMDB0000159	1.03406	0.0427689	1.02728	0.173081									1.02471	0.340536	1.0353	0.0634428	1.01149	0.0110791	0.920028	0.131056					1.03242	0.171804	0.972885	0.112992	1.19426	0.216676	9				●	0.000791009	O	0.809225
	165	Phosphocholine	Phosphocholine	C5H14NO4P	183.066	C00588	HMDB0001565	1.81685	0.0722675					1.77247	0.194573											1.29183	0.117718			1.88397	0.201386							4	○			●	4.30609e-05	J	0.325087
	166	Phosphoenolpyruvic acid	PEP	C3H5O6P	167.982	C00074	HMDB0000263					1.48742	0.0302539	－	－													1.71662	0.0261216	1.35363	0.339945	1.3131	0.246586					5	○		○
	167	Phosphoric acid	Phosphoric acid	H3O4P	97.9769	C00009	HMDB0002142											0.883654	0.0192309							0.520629	0.0297286			0.697622	0.0733874			0.652742	0.0465267	0.783346	0.111687	5	○			●
	168	Proline	Pro	C5H9NO2	115.063	C00148	HMDB0000162	2.04337	0.0680975	2.00214	0.164121											1.91948	0.0516994	1.9253	0.0325265	1.97048	0.0800653					1.7658	0.533182	1.54387	0.228403	2.15633	0.187531	8	○			●	0.0158152	N	0.225624
	169	Putrescine	Putrescine	C4H12N2	88.1	C00134	HMDB0001414	2.32611	0.110964	2.51796	0.521683															3.90421	1.79543							3.23295	1.24928	3.84385	0.457288	5	○			●
	170	Pyridoxal	Pyridoxal	C8H9NO3	167.058	C00250	HMDB0001545			0.25641	0.444116															0.686334	0.075775									1.33072	0.742151	3				●	0.0372885	O	0.238433
	171	Pyridoxal 5'-phosphate	Pyridoxal-5P	C8H10NO6P	247.025	C00018	HMDB0001491																							1.60958	0.126644							1
	172	Pyridoxine	Pyridoxine	C8H11NO3	169.074	C00314	－											1.13601	0.104836							0.9084	0.0579355											2			○
	173	Pyroglutamic acid	PyroGlu	C5H7NO3	129.043	C01879	HMDB0000267							1.52281	0.421754											1.66126	0.182244			1.94089	0.314697							3	○		○
	174	Pyrophosphate	Pyrophosphate	H4P2O7	177.943	C00013	HMDB0000250											0.815114	0.135818							0.527091	0.0711082			0.681047	0.0751079							3	○			●	0.0120669	J	0.14679
	175	Pyruvic acid	Pyr	C3H4O3	88.016	C00022	HMDB0000243											1.43895	0.154502									1.95824	0.0722631	1.42915	0.0864664	1.6869	0.187381	2.02065	0.119501	2.1493	0.429277	6	○			●	0.0183302	F	0.0523777
																																												K	0.097995
	176	Reduced glutathione	GSH	C10H17N3O6S	307.084	C00051	HMDB0000125	2.03844	0.0742496	1.43755	0.0985411															1.23591	0.223191											3	○			●	0.00704507	A	0.311172
	177	Reduced nicotinamide adenine dinucleotide	NADH	C21H29N7O14P2	665.125	C00004	HMDB0001487					1.57553	0.0539934															1.56841	0.0729549									2	○		○
	178	Reduced nicotinamide adenine dinucleotide phosphate	NADPH	C21H30N7O17P3	745.091	C00005	HMDB0000221					1.36131	0.250455															1.09108	0.0999578									2				●
	179	Ribose 5-phosphate	R5P	C5H11O8P	230.019	C00117	HMDB0001548					1.50937	0.162331					2.09259	0.0848625											2.29636	0.356912							3	○			●	0.00423131	C	0.221783
	180	Ribulose 5-phosphate	Ru5P	C5H11O8P	230.019	C00199	HMDB0000618					1.80291	0.250887															1.59854	0.123968	2.29636	0.356912							3	○			●	0.0123522	L	0.41381
	181	S-Adenosylmethionine	SAM	C15H23N6O5S	399.145	C00019	HMDB0001185	0.708813	0.0201485	－	－									0.406913	0.0948556					0.186244	0.322583											4	○		○
	182	Sarcosine	Sarcosine	C3H7NO2	89.0477	C00213	HMDB0000271			－	－															0.156157	0.0193029									1.05385	0.0962883	3			○
	183	Sedoheputulose 7-phosphate	S7P	C7H15O10P	290.04	C05382	HMDB0001068																					0.428874	0.0186132	0.454521	0.060553							2	○		○
	184	Serine	Ser	C3H7NO3	105.043	C00065	HMDB0000187	0.348336	0.0439445	0.346516	0.00558215											0.425194	0.105367	0.306452	0.00491037	0.325685	0.0485637					0.319022	0.0332324	0.282888	0.023257	0.342291	0.0064146	8	○		○
	185	Spermidine	Spermidine	C7H19N3	145.158	C00315	HMDB0001257	0.550952	0.0478481																											1.23171	0.639836	2
	186	Succinic acid	Suc	C4H6O4	118.027	C00042	HMDB0000254					0.171882	0.0102655													0.295553	0.0431843	0.350391	0.027422	0.376209	0.202426	0.62331	0.310241	0.171824	0.0045451	0.366079	0.0807041	7	○			●
	187	Taurine	Taurine	C2H7NO3S	125.015	C00245	HMDB0000251	2.3705	0.0348312									3.48467	0.115092					2.35902	0.0287504	1.90296	0.0860239			2.26559	0.210397							5	○			●
	188	Thiamine	Thiamine	C12H17N4OS	265.112	C00378	HMDB0000235	4.79636	1.5514	3.26984	0.351005																											2	○			●
	189	Threo-beta-methylaspartate	Threo-beta-methylaspartate	C5H9NO4	147.053	C03618	－					0.65903	0.0146322															0.914884	0.0341564									2	○			●
	190	Threonate	Threonate	C4H8O5	136.037	C01620	HMDB0000943					2.40041	0.180771													3.58237	0.476619	2.74747	0.0653016	2.73174	0.389747							4	○			●
	191	Threonine	Thr	C4H9NO3	119.058	C00188	HMDB0000167	0.921908	0.0322785	0.886451	0.154809											0.936451	0.11442	0.950822	0.0131567	0.836788	0.0839275					1.1113	0.252474	0.911997	0.034813	0.994973	0.063091	8	○		○
	192	trans-Aconitate	trans-Aconitate	C6H6O6	174.016	C02341	HMDB0000958																					1.71559	0.00747287									1
	193	Tryptophan	Trp	C11H12N2O2	204.09	C00078	HMDB0000929	1.06694	0.0719603	0.926789	0.269816									1.11129	0.392064	1.10146	0.0293851	1.08438	0.00833478	0.993433	0.0704211									3.81311	1.25531	7	○			●	0.000101009	O	0.834635
	194	Tyrosine	Tyr	C9H11NO3	181.074	C00082	HMDB0000158	1.3167	0.0510568	1.20535	0.143345									1.30346	0.470051	1.35535	0.125371	1.32423	0.0366965	1.14478	0.164732					1.3004	0.282054	1.35846	0.0942381	1.66747	0.172801	9	○		○
	195	UDP-N-acetyl-alpha-D-glucosamine	UDP-N-acetyl-glucosamine	C17H27N3O17P2	607.082	C00043	HMDB0000290					1.5173	0.0423543	1.60478	0.18243													1.48965	0.0511438	1.39694	0.317898							4	○		○
	196	Uracil	Uracil	C4H4N2O2	112.027	C00106	HMDB0000300																							0.549977	0.0994324					0.807053	0.326193	2
	197	Urea	Urea	CH4N2O	60.0324	C00086	HMDB0000294																													0.925138	0.0777418	1
	198	Uric acid	Uric acid	C5H4N4O3	168.028	C00366	HMDB0000289																			1.54917	0.794661	1.0207	0.0183746	1.40166	0.170379							3			○
	199	Uridine	Uridine	C9H12N2O6	244.07	C00299	HMDB0000296											2.26702	0.177591																			1
	200	Uridine 5’-diphosphate (UDP)-D-glucuronate	UDP-glucuronate	C15H22N2O18P2	580.034	C00167	HMDB0000935					0.795029	0.0347176															0.816611	0.0559188	0.535327	0.483689							3	○			●	0.00108313	L	0.593198
	201	Uridine 5'-diphosphate	UDP	C9H14N2O12P2	404.002	C00015	HMDB0000295					1.49017	0.133029					1.61761	0.376892									1.55207	0.206097	0.972327	0.267447							4	○			●	0.00297848	L	0.546554
	202	Uridine 5'-diphosphate glucose	UDP-Glc	C15H24N2O17P2	566.055	C00029	HMDB0000286			0.940112	0.12795	0.895428	0.0133484	0.940112	0.12795													0.915859	0.0176114	0.806196	0.214346							5	○		○
	203	Uridine 5'-monophosphate	UMP	C9H13N2O9P	324.036	C00105	HMDB0000288					1.38834	0.0723039					2.17671	1.55719									0.87994	0.031248	0.873605	0.316338							4			○
	204	Uridine 5'-triphosphate	UTP	C9H15N2O15P3	483.969	C00075	HMDB0000285					1.06132	0.163178															0.924491	0.115846	0.652682	0.104276							3				●	0.000629345	L	0.102437
	205	Valine	Val	C5H11NO2	117.079	C00183	HMDB0000883	1.08191	0.0326639	1.17473	0.219296											1.09608	0.0926561	1.09465	0.0190153	0.995447	0.120951					1.09273	0.0864315	0.985853	0.0490456	1.29254	0.126869	8	○			●
	206	Xanthosine 5'-phosphate	XMP	C10H13N4O9P	364.042	C00655	HMDB0001554																					2.47644	0.289022									1
	The minus sign (－) indicates that there are missing values in the data.

## Sheet: Table S2
	Table S2. Relative quantitative data (HT-29 cell extracts/AsPc-1 cell extracts) of 584 hydrophobic metabolites obtained by 9 different methods.
		Compound name	Formula	Exact Mass	Relative quantification (HT-29/AsPc-1) (n = 3)																		Number of identified metabolites from HT-29 and/or AsPc-1 samples by at least one analytical method [Table 3 (1)]	Evaluation based on two-sided student’s t-test (a = 0.05)		Evaluation using one-way ANOVA (a = 0.05)		A specified list of hydrophilic metabolites containing one outlier [Table 3 (6)]
					Method A		Method B		Method C		Method D		Method E		Method F		Method G		Method H		Method I			Coincidence	Incoincidence [Table 3 (4)]	Coincidence (P > 0.05) [Table 3 (5)]	Incoincidence (P < 0.05)	P-value for all methods used by one-way ANOVA	Removed analytical method	P-value after deleting one method using one-way ANOVA
					Mean	SD	Mean	SD	Mean	SD	Mean	SD	Mean	SD	Mean	SD	Mean	SD	Mean	SD	Mean	SD
	1	AC 14:0	C21H41N1O4	371.304			247.107	125.279			13.0646	6.29072											2	○			●
	2	AC 16:1	C23H43N1O4	397.319			－	－															1
	3	AC 16:0	C23H45N1O4	399.335			13.961	3.11808															2
	4	AC 18:1	C25H47N1O4	425.351			13.9144	1.67202															2
	5	ChE 16:1	C43H74O2	622.569	0.453041	0.0802575									0.327409	0.0504497					0.338107	0.0251424	3	○			●	0.00693036	A	0.303415
	6	ChE 16:0	C43H76O2	624.585	0.261602	0.23696									0.352871	0.11571					0.416481	0.103856	3	○		○
	7	ChE 18:3	C45H74O2	646.569																	0.339566	0.0975188	1
	8	ChE 18:2	C45H76O2	648.585	0.41889	0.0220893					0.337308	0.146309			0.312318	0.0383494					0.354453	0.038611	4	○			●	0.0119462	A	0.317327
	9	ChE 18:1	C45H78O2	650.6	0.425898	0.0699069					0.214101	0.0607969			0.301256	0.0264543					0.313837	0.0441349	4	○			●	0.0105558	D	0.119308
	10	ChE 18:0	C45H80O2	652.616	－	－									0.320214	0.120563					0.303184	0.0823698	3	○		○
	11	ChE 20:5	C47H74O2	670.569											0.274774	0.0736414					0.464582	0.186547	2	○		○
	12	ChE 20:4	C47H76O2	672.585	0.409729	0.0885961					0.467169	0.157882			0.302919	0.0241245					0.433283	0.06231	4	○			●	0.00167581	F	0.303517
	13	ChE 20:3	C47H78O2	674.6	0.214851	0.372133									0.319549	0.0487089					0.352242	0.0153268	3	○		○
	14	ChE 20:2	C47H80O2	676.616											0.224843	0.0919693					0.204534	0.0606885	2	○		○
	15	ChE 20:1	C47H82O2	678.631											0.241262	0.0393202					0.214177	0.0329589	2	○		○
	16	ChE 22:6	C49H76O2	696.585	－	－					0.2943	0.118775			0.187344	0.0396064					0.270561	0.0522386	4	○			●	0.0393527	F	0.810657
	17	ChE 22:5	C49H78O2	698.6											0.16514	0.0526128					0.210895	0.0364256	2	○		○
	18	ChE 22:4	C49H80O2	700.616											0.226587	0.152051					0.241826	0.0219893	2	○		○
	19	Cer[NS](d18:1/16:1)	C34H65N1O3	535.496											1.98852	1.28038							1
	20	Cer[NS](d18:1/16:0)	C34H67N1O3	537.512	2.02886	0.304334					2.04351	0.473013			1.98591	0.47269			1.80448	0.217176			4	○		○
	21	Cer[NS](d18:1/18:0)	C36H71N1O3	565.543											1.15701	0.163342			0.721473	0.0684168			2			○
	22	Cer[NS](d18:1/20:0)	C38H75N1O3	593.575											2.43462	1.33589							1
	23	Cer[NS](d18:1/22:4)	C40H71N1O3	613.543															0.645767	0.291801			1
	24	Cer[NS](d18:1/22:3)	C40H73N1O3	615.559															0.338642	0.0314534			1
	25	Cer[NS](d18:1/22:2)	C40H75N1O3	617.575															0.359898	0.117402			1
	26	Cer[NS](d18:1/22:1)	C40H77N1O3	619.59											1.86844	1.98358							1
	27	Cer[NS](d18:1/22:0)	C40H79N1O3	621.606							0.622863	0.0964553			0.76318	0.291745			0.719591	0.124476			3			○
	28	DG(14:0/16:0)	C33H64O5	540.475															2.73993	0.413647			1
	29	DG(14:0/18:1)	C35H66O5	566.491															2.89107	0.409125			1
	30	DG(16:0/16:1)	C35H66O5	566.491															2.77364	0.364886			1
	31	DG(14:0/18:0)	C35H68O5	568.507															0.88906	0.235274			1
	32	DG(16:0/16:0)	C35H68O5	568.507							1.3487	0.536198							1.85645	0.348005			2				●
	33	DG(16:0/18:2)	C37H68O5	592.507															0.921041	0.242892			1
	34	DG(16:1/18:1)	C37H68O5	592.507															3.10017	0.759383			1
	35	DG(16:0/18:1)	C37H70O5	594.522							1.5261	0.553886							1.89119	0.402039			2			○
	36	DG(16:1/18:0)	C37H70O5	594.522															1.21647	0.235681			1
	37	DG(16:0/18:0)	C37H72O5	596.538	0.87657	0.230169					0.946282	0.414638							0.97523	0.229224			3			○
	38	DG(16:0/20:2)	C39H72O5	620.538															－	－			1
	39	DG(18:0/18:2)	C39H72O5	620.538															0.30518	0.13062			1
	40	DG(18:1/18:1)	C39H72O5	620.538	－	－																	1
	41	DG(16:0/20:1)	C39H74O5	622.554															0.719676	0.312389			1
	42	DG(18:0/18:1)	C39H74O5	622.554							0.83419	0.320297							0.850301	0.262523			2			○
	43	DG(16:0/20:0)	C39H76O5	624.569															1.40581	0.459868			1
	44	DG(18:0/18:0)	C39H76O5	624.569															0.847975	0.808849			1
	45	DG(18:0/20:4)	C41H72O5	644.538															－	－			1
	46	DG(18:1/20:1)	C41H76O5	648.569															0.66548	0.447139			1
	47	FA 14:0	C14H28O2	228.209	1.01033	0.122926															1.18937	0.39101	2			○
	48	FA 16:1	C16H30O2	254.225	0.896567	0.24918															1.35495	0.69106	2			○
	49	FA 16:0	C16H32O2	256.24	1.01625	0.0178622															1.21588	0.71649	2			○
	50	FA 18:3	C18H30O2	278.225	0.756814	0.444146																	1
	51	FA 18:2	C18H32O2	280.24	0.871077	0.529155															1.13343	0.37091	2			○
	52	FA 18:1	C18H34O2	282.256	1.15195	0.432765															1.18361	0.405546	2			○
	53	FA 18:0	C18H36O2	284.272	1.07055	0.180402															1.15204	0.685275	2			○
	54	FA 20:4	C20H32O2	304.24																	1.08724	0.220495	1
	55	FA 20:0	C20H40O2	312.303	1.11933	0.095157																	1
	56	FA 22:0	C22H44O2	340.334	1.11955	0.314074																	1
	57	HexCer[NS](d18:1/16:0)	C40H77N1O8	699.565	－	－	2.8082	0.579787			3.74554	1.42901							4.02843	0.302076			4	○		○
	58	HexCer[NS](d18:1/22:1)	C46H87N1O8	781.643															1.20921	0.167683			1
	59	HexCer[NS](d18:1/22:0)	C46H89N1O8	783.659							1.24613	0.505746							1.32598	0.199654			2			○
	60	LPA 14:0 (sn-1)	C17H35O7P1	382.212											0.890201	0.12032							1
	61	LPA 16:1 (sn-1)	C19H37O7P1	408.228											1.11597	0.133602							1
	62	LPA 16:0 (sn-1)	C19H39O7P1	410.243											0.585282	0.247363	0.587615	0.0402642					2	○		○
	63	LPA 16:0 (sn-2)	C19H39O7P1	410.243													0.480625	0.0438661					1
	64	LPA 18:2 (sn-1)	C21H39O7P1	434.243											0.316443	0.0168581							1
	65	LPA 18:1 (sn-1)	C21H41O7P1	436.259											0.75038	0.0437153	1.01853	0.0867141					2				●
	66	LPA 18:1 (sn-2)	C21H41O7P1	436.259													1.05901	0.123379					1
	67	LPA 18:0 (sn-1)	C21H43O7P1	438.275											0.470681	0.118539	1.15383	0.152272					2				●
	68	LPA 18:0 (sn-2)	C21H43O7P1	438.275													1.24004	0.810051					1
	69	LPA 20:5 (sn-1)	C23H37O7P1	456.228											－	－							1
	70	LPA 20:4 (sn-1)	C23H39O7P1	458.243											0.626734	0.0704807							1
	71	LPA 20:3 (sn-1)	C23H41O7P1	460.259											0.323887	0.040354							1
	72	LPA 20:2 (sn-1)	C23H43O7P1	462.275											0.0396934	0.03568							1
	73	LPA 20:1 (sn-1)	C23H45O7P1	464.29											0.583863	0.113637							1
	74	LPA 20:0 (sn-1)	C23H47O7P1	466.306											1.46227	0.192404							1
	75	LPA 22:6 (sn-1)	C25H39O7P1	482.243											0.714708	0.0965141							1
	76	LPA 22:5 (sn-1)	C25H41O7P1	484.259											0.670825	0.0765605							1
	77	LPA 22:4 (sn-1)	C25H43O7P1	486.275											0.447493	0.0177356							1
	78	LPA 22:3 (sn-1)	C25H45O7P1	488.29											0.123482	0.178041							1
	79	LPA 22:1 (sn-1)	C25H49O7P1	492.322											1.00791	0.154512							1
	80	LPA 22:0 (sn-1)	C25H51O7P1	494.337											2.23263	0.129081							1
	81	LPC 14:0 (sn-1)	C22H46N1O7P1	467.301			2.23508	0.145157			4.27795	2.14216	2.4187	0.375002	3.73053	0.843835	2.03741	0.311233					5	○			●	0.0245872	E	0.462324
																													G	0.0855404
	82	LPC 14:0 (sn-2)	C22H46N1O7P1	467.301			2.57653	0.679307					3.58006	0.218672			2.25228	0.234462					3	○			●
	83	LPC 16:1 (sn-1)	C24H48N1O7P1	493.317			2.21182	0.136664			2.27684	0.614112	1.71241	0.153443	1.73668	0.349546			1.52799	0.0844226			5	○			●	0.0212872	B	0.0806202
																													D	0.0575681
																													H	0.0816398
	84	LPC 16:1 (sn-2)	C24H48N1O7P1	493.317			1.77172	0.0163102					2.05258	0.177363					1.49678	0.184761			3	○			●
	85	LPC 16:0 (sn-1)	C24H50N1O7P1	495.332	1.03406	0.256602	0.772215	0.0614273			1.17182	0.231461	0.926318	0.079405	1.3535	0.0551481	0.76058	0.128228	0.752695	0.0590367			7		●		●	0.00806548	F	0.119407
	86	LPC 16:0 (sn-2)	C24H50N1O7P1	495.332	1.45546	0.404005	1.18062	0.120907					1.47111	0.113133			0.928132	0.119994	0.985058	0.106976			5				●
	87	LPC 18:2 (sn-1)	C26H50N1O7P1	519.332			0.550913	0.0157844			0.585571	0.280432	0.495714	0.0664648	0.638075	0.0603208	0.391932	0.0443359	0.533734	0.142967			6	○		○
	88	LPC 18:2 (sn-2)	C26H50N1O7P1	519.332			0.519578	0.0507035					0.604581	0.0712528			0.467375	0.0217972	0.506426	0.0789957			4	○		○
	89	LPC 18:1 (sn-1)	C26H52N1O7P1	521.348			0.93657	0.0264165			1.03172	0.166552	0.865316	0.0884217	0.770883	0.116286	0.691918	0.111908	0.824285	0.110419			6	○			●
	90	LPC 18:1 (sn-2)	C26H52N1O7P1	521.348			0.954049	0.131311					0.931532	0.00109218			0.729699	0.110463	0.773214	0.023303			4	○			●	0.0239899	E	0.0612565
																													G	0.0962864
	91	LPC 18:0 (sn-1)	C26H54N1O7P1	523.364	0.401146	0.128487	0.193078	0.0213219			0.213595	0.0528544	0.207438	0.0121318	0.394614	0.0858011	0.182539	0.00805448	0.205644	0.0295658			7	○			●
	92	LPC 18:0 (sn-2)	C26H54N1O7P1	523.364	0.572286	0.09296	0.423957	0.0389046					0.246388	0.0273568			0.392583	0.0213403	0.27482	0.0143292			5	○			●	0.0177036	E	0.0638122
	93	LPC 20:5 (sn-1)	C28H48N1O7P1	541.317			0.483841	0.0126901							0.98778	0.346572							2			○
	94	LPC 20:5 (sn-2)	C28H48N1O7P1	541.317			0.87388	0.115494															1
	95	LPC 20:4 (sn-1)	C28H50N1O7P1	543.332			0.287928	0.034595			0.347247	0.123247	0.222435	0.0185305	0.547467	0.0526638	0.255217	0.0402965	0.32837	0.0266588			6	○			●	0.000140714	F	0.0567531
	96	LPC 20:4 (sn-2)	C28H50N1O7P1	543.332			0.47833	0.0387978					0.499102	0.0968114			0.310541	0.00647477	0.365647	0.0647724			4	○			●	0.00699965	G	0.0697977
	97	LPC 20:3 (sn-1)	C28H52N1O7P1	545.348			0.409671	0.0403043					0.373004	0.0835166	0.684662	0.090783			0.499687	0.0692567			4	○			●	0.00527011	F	0.250231
	98	LPC 20:3 (sn-2)	C28H52N1O7P1	545.348			0.591106	0.047021					0.873042	0.23513					0.456594	0.10362			3	○			●	0.00309523	E	0.103907
	99	LPC 20:2 (sn-1)	C28H54N1O7P1	547.364									0.133168	0.0474005	0.344864	0.0610259							2	○			●
	100	LPC 20:2 (sn-2)	C28H54N1O7P1	547.364									0.167394	0.0957435					0.2436	0.0985431			2	○		○
	101	LPC 20:1 (sn-1)	C28H56N1O7P1	549.379			0.601511	0.168376					0.710445	0.109543	1.30789	0.315374			0.447505	0.2042			4	○			●
	102	LPC 20:1 (sn-2)	C28H56N1O7P1	549.379			2.2536	1.54742					1.33276	0.134732					0.40979	0.0935141			3		●		●
	103	LPC 20:0 (sn-1)	C28H58N1O7P1	551.395									2.00514	1.77488	2.18744	0.371234							2			○
	104	LPC 22:6 (sn-1)	C30H50N1O7P1	567.332			0.374041	0.0242395							0.622222	0.0499943	0.288154	0.0247087	0.531073	0.16618			4	○			●
	105	LPC 22:6 (sn-2)	C30H50N1O7P1	567.332			0.5667	0.0841436											0.388985	0.0884876			2	○		○
	106	LPC 22:5 (sn-1)	C30H52N1O7P1	569.348			0.403648	0.0664583					0.25565	0.0502829	0.694544	0.102309							3	○			●
	107	LPC 22:5 (sn-2)	C30H52N1O7P1	569.348			0.602316	0.00628894					0.547525	0.297103					0.45368	0.112753			3	○		○
	108	LPC 22:4 (sn-1)	C30H54N1O7P1	571.364			0.387528	0.0547427					0.363534	0.175551	0.610618	0.157029							3	○		○
	109	LPC 22:4 (sn-2)	C30H54N1O7P1	571.364			0.529575	0.064434					0.377971	0.0481829									2	○			●
	110	LPC 22:3 (sn-1)	C30H56N1O7P1	573.379											0.350827	0.248149							1
	111	LPC 22:1 (sn-1)	C30H60N1O7P1	577.411											1.43491	0.391127							1
	112	LPE 14:0 (sn-1)	C19H40N1O7P1	425.254											－	－							1
	113	LPE 16:1 (sn-1)	C21H42N1O7P1	451.27					2.31093	0.230092	3.84017	1.48243	2.30026	0.162371	1.66439	0.323333			4.08921	1.51934			5	○			●
	114	LPE 16:1 (sn-2)	C21H42N1O7P1	451.27					2.00477	0.109413			2.4307	0.179442					3.49156	0.905368			3	○			●
	115	LPE 16:0 (sn-1)	C21H44N1O7P1	453.286					1.64972	0.222852	3.50271	0.928728	1.84739	0.162034	1.79412	0.838836	1.52026	0.552325	1.96966	0.785309			6	○			●	7.84265e-05	D	0.489157
	116	LPE 16:0 (sn-2)	C21H44N1O7P1	453.286					1.43099	0.200732			1.69809	0.0533503					2.70687	0.868253			3	○			●
	117	LPE 18:3 (sn-1)	C23H42N1O7P1	475.27					7.87839	8.80611													1
	118	LPE 18:3 (sn-2)	C23H42N1O7P1	475.27					0.91606	0.134777													1
	119	LPE 18:2 (sn-1)	C23H44N1O7P1	477.286					0.682953	0.113637			0.904184	0.0432981	0.500776	0.125607							3	○			●
	120	LPE 18:2 (sn-2)	C23H44N1O7P1	477.286					0.421669	0.0313076			0.569042	0.0357868					0.810655	0.117537			3	○			●
	121	LPE 18:1 (sn-1)	C23H46N1O7P1	479.301	2.16679	0.372287			1.56672	0.233119	1.65847	0.316319	1.32671	0.0731074			1.39881	0.246463	1.78253	0.089853			6	○			●	0.0272007	E	0.0717982
																													G	0.0569068
	122	LPE 18:1 (sn-2)	C23H46N1O7P1	479.301	1.79469	0.325416			1.03001	0.0406838			1.18862	0.072714					1.12256	0.323543			4	○			●	0.00394832	A	0.137915
	123	LPE 18:0 (sn-1)	C23H48N1O7P1	481.317	0.724767	0.280878			0.538287	0.0194581	0.664507	0.122201	0.501505	0.0313628	1.2099	1.32574	0.405201	0.0559643	0.521943	0.0931641			7	○		○
	124	LPE 18:0 (sn-2)	C23H48N1O7P1	481.317	0.721192	0.204139			0.476604	0.0470386			0.544623	0.0317471					0.495168	0.0820689			4	○		○
	125	LPE 20:5 (sn-1)	C25H42N1O7P1	499.27					10.5376	13.57			2.12395	1.53125	1.85299	0.259228							3	○		○
	126	LPE 20:5 (sn-2)	C25H42N1O7P1	499.27					2.26122	0.147807			3.84357	0.533612									2	○			●
	127	LPE 20:4 (sn-1)	C25H44N1O7P1	501.286	1.48429	0.512636			1.10246	0.187253	1.82008	0.241383	0.933986	0.0657092	1.30551	0.303125	0.816634	0.174628	1.13726	0.71164			7				●	0.0154908	D	0.23287
	128	LPE 20:4 (sn-2)	C25H44N1O7P1	501.286	1.05463	0.140132			1.38186	0.091257			1.65484	0.0979173			1.37523	0.137591	1.40218	0.393459			5	○			●	0.00446997	A	0.10644
																													E	0.0694475
	129	LPE 20:3 (sn-1)	C25H46N1O7P1	503.301					0.986923	0.0861349	0.81353	0.289997	0.703081	0.0345858	0.695795	0.144153							4	○			●	0.0143999	C	0.53808
	130	LPE 20:3 (sn-2)	C25H46N1O7P1	503.301					0.580274	0.270044			0.732766	0.038342					0.882552	0.372696			3			○
	131	LPE 20:2 (sn-1)	C25H48N1O7P1	505.317					0.165661	0.0198177			0.142751	0.0428036	0.329139	0.100861							3	○			●	0.0158372	F	0.669429
	132	LPE 20:2 (sn-2)	C25H48N1O7P1	505.317					0.138616	0.0191885			0.174212	0.0142508									2	○		○
	133	LPE 20:1 (sn-1)	C25H50N1O7P1	507.332					0.989786	0.205041			0.841921	0.068469	0.803577	0.449899							3			○
	134	LPE 20:1 (sn-2)	C25H50N1O7P1	507.332					1.12587	0.0147104			1.13684	0.0793525									2			○
	135	LPE 20:0 (sn-1)	C25H52N1O7P1	509.348					1.7212	0.105151													1
	136	LPE 20:0 (sn-2)	C25H52N1O7P1	509.348					1.92593	0.262235													1
	137	LPE 22:6 (sn-1)	C27H44N1O7P1	525.286			0.69128	0.128673	1.7212	0.105151	3.21271	0.787013			2.02057	0.459482	0.750213	0.0542213					5		●		●
	138	LPE 22:6 (sn-2)	C27H44N1O7P1	525.286			1.94149	0.277272	1.92593	0.262235			3.66932	0.891548			2.14851	0.242164					4	○			●	0.00639338	E	0.771092
	139	LPE 22:5 (sn-1)	C27H46N1O7P1	527.301					1.39007	0.113578	2.48895	0.609443	0.865329	0.161372	1.5888	0.0892765							4	○			●
	140	LPE 22:5 (sn-2)	C27H46N1O7P1	527.301					0.414464	0.407808			2.00229	0.256761					1.35677	0.644223			3				●	0.00251279	E	0.0547535
	141	LPE 22:4 (sn-1)	C27H48N1O7P1	529.317					0.317819	0.383476	0.882352	0.280785	0.412385	0.0239174	0.822219	0.0313858							4	○			●
	142	LPE 22:4 (sn-2)	C27H48N1O7P1	529.317					0.849406	0.0832528			1.0229	0.081406									2				●
	143	LPE 22:3 (sn-1)	C27H50N1O7P1	531.332									0.441444	0.137905	0.443481	0.102421							2	○		○
	144	LPE 22:3 (sn-2)	C27H50N1O7P1	531.332									0.120779	0.0930174									1
	145	LPE 22:1 (sn-1)	C27H54N1O7P1	535.364											0.795041	0.827295							1
	146	LPE 22:0 (sn-1)	C27H56N1O7P1	537.379											－	－							1
	147	LPG 16:0 (sn-1)	C22H45O9P1	484.28					1.01894	0.1045					0.890144	0.402942	0.95044	0.265798					3			○
	148	LPG 16:0 (sn-2)	C22H45O9P1	484.28					1.88544	0.265151							1.11238	0.199971					2				●
	149	LPG 18:3 (sn-1)	C24H43O9P1	506.264					1.6869	0.151402													1
	150	LPG 18:3 (sn-2)	C24H43O9P1	506.264					0.499263	0.530841													1
	151	LPG 18:2 (sn-1)	C24H45O9P1	508.28					1.01183	0.174943					0.46317	0.0747409							2				●
	152	LPG 18:2 (sn-2)	C24H45O9P1	508.28					1.78526	0.164685													1
	153	LPG 18:1 (sn-1)	C24H47O9P1	510.296					1.6869	0.151402					2.18862	0.217141	1.53123	0.22838					3	○		○
	154	LPG 18:1 (sn-2)	C24H47O9P1	510.296					0.499263	0.530841							1.77981	0.0936028					2				●
	155	LPG 18:0 (sn-1)	C24H49O9P1	512.311											0.74314	0.395826	0.554289	0.0388672					2			○
	156	LPG 18:0 (sn-2)	C24H49O9P1	512.311													0.840598	0.226					1
	157	LPG 20:5 (sn-1)	C26H43O9P1	530.264											3.96686	2.34286							1
	158	LPG 20:4 (sn-1)	C26H45O9P1	532.28											1.22403	0.21444							1
	159	LPG 20:3 (sn-1)	C26H47O9P1	534.296											0.580479	0.0750802							1
	160	LPG 20:2 (sn-1)	C26H49O9P1	536.311											2.60952	2.80879							1
	161	LPG 22:6 (sn-1)	C28H45O9P1	556.28											0.955444	0.162164							1
	162	LPG 22:5 (sn-1)	C28H47O9P1	558.296											1.14482	0.590045							1
	163	LPG 22:4 (sn-1)	C28H49O9P1	560.311											0.629331	0.610831							1
	164	LPG 22:0 (sn-1)	C28H57O9P1	568.374											0.846522	1.27583							1
	165	LPI 16:1 (sn-1)	C25H47O12P1	570.281											1.79148	0.282565							1
	166	LPI 16:0 (sn-1)	C25H49O12P1	572.296					1.01183	0.174943			1.74765	0.0414354	1.49271	0.148336	1.53612	0.276028					4	○			●
	167	LPI 16:0 (sn-2)	C25H49O12P1	572.296					1.78526	0.164685			1.26715	0.0825634									2	○			●
	168	LPI 18:2 (sn-1)	C27H49O12P1	596.296											0.509896	0.0630199	0.323692	0.134709					2	○			●
	169	LPI 18:2 (sn-2)	C27H49O12P1	596.296													0.435323	0.251764					1
	170	LPI 18:1 (sn-1)	C27H51O12P1	598.312					2.30975	0.289321	3.99783	1.08977	1.7106	0.110431	2.08666	0.263003	1.60001	0.298623					5	○			●
	171	LPI 18:1 (sn-2)	C27H51O12P1	598.312					2.55084	0.469056			2.51816	0.121523			2.07996	0.31335					3	○		○
	172	LPI 18:0 (sn-1)	C27H53O12P1	600.327	1.70809	0.65392			1.03865	0.0263694	1.36164	0.184684	1.05857	0.0678505	0.915252	0.163719	0.979649	0.148345					6				●
	173	LPI 18:0 (sn-2)	C27H53O12P1	600.327	1.77124	0.947255			1.06602	0.25102			4.60022	2.42417			0.874823	0.0119158					4				●
	174	LPI 20:5 (sn-1)	C29H47O12P1	618.281					0.285812	0.0772235					1.35215	0.802211							2				●
	175	LPI 20:5 (sn-2)	C29H47O12P1	618.281					0.331571	0.00150062													1
	176	LPI 20:4 (sn-1)	C29H49O12P1	620.296					0.285812	0.0772235					0.317443	0.0431361	0.185809	0.028509					3	○			●	0.0184348	F	0.0733785
																													G	0.383162
	177	LPI 20:4 (sn-2)	C29H49O12P1	620.296					0.331571	0.00150062							0.186939	0.0424541					2	○			●
	178	LPI 20:3 (sn-1)	C29H51O12P1	622.312					0.900665	0.0723004					0.899851	0.0751159							2			○
	179	LPI 20:3 (sn-2)	C29H51O12P1	622.312					0.957779	0.0592144													1
	180	LPI 20:2 (sn-1)	C29H53O12P1	624.327											0.605425	0.164357							1
	181	LPI 20:1 (sn-1)	C29H55O12P1	626.343											0.979657	0.0427449							1
	182	LPI 20:0 (sn-1)	C29H57O12P1	628.359											0.672059	0.315012							1
	183	LPI 22:6 (sn-1)	C31H49O12P1	644.296											0.825468	0.117447							1
	184	LPI 22:5 (sn-1)	C31H51O12P1	646.312											0.769299	0.128917							1
	185	LPI 22:4 (sn-1)	C31H53O12P1	648.327											1.18529	0.47952							1
	186	LPI 22:1 (sn-1)	C31H59O12P1	654.374											1.08448	0.591932							1
	187	LPI 22:0 (sn-1)	C31H61O12P1	656.39											－	－							1
	188	LPS 16:1 (sn-1)	C22H42N1O9P1	495.26											1.22702	0.106837							1
	189	LPS 16:0 (sn-1)	C22H44N1O9P1	497.275											1.90949	0.464161							1
	190	LPS 18:2 (sn-1)	C24H44N1O9P1	521.275											0.738794	0.249695							1
	191	LPS 18:1 (sn-1)	C24H46N1O9P1	523.291			2.91805	2.216			1.79565	0.505017	1.03578	0.0882915	0.939912	0.199777	0.950568	0.141497					5				●
	192	LPS 18:1 (sn-2)	C24H46N1O9P1	523.291			1.22206	0.26254					1.17404	0.0923692			1.1401	0.109549					3			○
	193	LPS 18:0 (sn-1)	C24H48N1O9P1	525.307	2.06241	0.109338					1.65928	0.265322	0.979382	0.0371415	0.919635	0.170697	1.03317	0.189385					5	○			●
	194	LPS 18:0 (sn-2)	C24H48N1O9P1	525.307	2.69695	0.375881							0.819011	0.198001									2				●
	195	LPS 20:5 (sn-1)	C26H42N1O9P1	543.26											－	－							1
	196	LPS 20:4 (sn-1)	C26H44N1O9P1	545.275											0.741114	0.139768							1
	197	LPS 20:3 (sn-1)	C26H46N1O9P1	547.291											0.536584	0.104101							1
	198	LPS 20:2 (sn-1)	C26H48N1O9P1	549.307											0.14887	0.197043							1
	199	LPS 20:1 (sn-1)	C26H50N1O9P1	551.322											0.654884	0.405535							1
	200	LPS 20:0 (sn-1)	C26H52N1O9P1	553.338											3.2099	0.554169							1
	201	LPS 22:6 (sn-1)	C28H44N1O9P1	569.275											0.458973	0.11791							1
	202	LPS 22:5 (sn-1)	C28H46N1O9P1	571.291											0.371522	0.0661383							1
	203	LPS 22:4 (sn-1)	C28H48N1O9P1	573.307											0.546258	0.26125							1
	204	LPS 22:1 (sn-1)	C28H54N1O9P1	579.354											1.04615	0.458475							1
	205	LPS 22:0 (sn-1)	C28H56N1O9P1	581.369											2.41475	1.26962							1
	206	MG 14:0	C17H34O4	302.246											0.878448	0.585036							1
	207	MG 16:1	C19H36O4	328.261											9.53782	9.84722							1
	208	MG 16:0	C19H38O4	330.277											1.13553	0.36096			1.58787	1.11254			2			○
	209	MG 18:2	C21H38O4	354.277											－	－							1
	210	MG 18:1	C21H40O4	356.293											0.998855	0.408017							1
	211	MG 18:0	C21H42O4	358.308											1.06451	0.339062			2.91088	2.37303			2			○
	212	MG 20:5	C23H36O4	376.261											－	－							1
	213	MG 20:1	C23H44O4	384.324											－	－							1
	214	MG 20:0	C23H46O4	386.34											0.931173	0.594895							1
	215	MG 22:6	C25H38O4	402.277											0.279514	0.36544							1
	216	MG 22:5	C25H40O4	404.293											1.10958	1.27381							1
	217	MG 22:4	C25H42O4	406.308											1.18264	0.866736							1
	218	MG 22:0	C25H50O4	414.371											0.859118	0.496071							1
	219	PA(16:0/18:1)	C37H71O8P1	674.489															0.354767	0.0555785			1
	220	PA(18:0/18:1)	C39H75O8P1	702.52															0.291744	0.0556055			1
	221	PC(14:0/14:0)	C36H72N1O8P1	677.5	－	－	4.25996	0.520161			6.50584	1.70781	4.83439	0.202713									4	○			●	0.00380145	D	0.246158
	222	PC(14:0/16:1)	C38H74N1O8P1	703.515	4.11963	0.798565	17.3831	15.9464	4.73816	0.250938	6.79166	1.51823	3.7572	0.280311					4.20296	0.274339			6	○			●
	223	PC(14:0/16:0)	C38H76N1O8P1	705.531			2.01231	0.0858721			3.00175	0.361449	2.392	0.149881					2.65932	0.0997735			4	○			●
	224	PC(14:0/18:2)	C40H76N1O8P1	729.531									1.53655	0.154146					1.23918	0.364046			2				●
	225	PC(16:1/16:1)	C40H76N1O8P1	729.531			6.61195	6.95768			5.94565	0.909509	3.67876	0.100788					4.37577	1.13099			4	○			●	0.0154814	D	0.302901
	226	PC(14:0/18:1)	C40H78N1O8P1	731.547									2.25082	0.178642					3.00381	0.200983			2	○			●
	227	PC(16:0/16:1)	C40H78N1O8P1	731.547							2.3386	0.394397	1.54258	0.0691187					2.08157	0.0520706			3	○			●
	228	PC(14:0/18:0)	C40H80N1O8P1	733.562									0.780224	0.0378005					1.16022	0.119243			2				●
	229	PC(16:0/16:0)	C40H80N1O8P1	733.562	1.93228	0.393588	1.28724	0.189843			1.63084	0.149693	1.57436	0.0220225					1.55214	0.14656			5	○			●
	230	PC(14:0/20:4)	C42H76N1O8P1	753.531							1.50433	0.792674											1
	231	PC(16:1/18:3)	C42H76N1O8P1	753.531									8.47651	7.90733									1
	232	PC(14:0/20:3)	C42H78N1O8P1	755.547									0.99186	0.463407									1
	233	PC(16:0/18:3)	C42H78N1O8P1	755.547									1.47414	0.23857					1.35252	0.38665			2			○
	234	PC(16:1/18:2)	C42H78N1O8P1	755.547									1.12879	0.0683819					1.1258	0.236659			2			○
	235	PC(16:0/18:2)	C42H80N1O8P1	757.562									0.590007	0.0255587					0.662156	0.0807508			2	○			●
	236	PC(16:1/18:1)	C42H80N1O8P1	757.562									2.41598	0.0369171					2.75041	0.353713			2	○			●
	237	PC(14:0/20:1)	C42H82N1O8P1	759.578									1.74608	0.363489									1
	238	PC(16:0/18:1)	C42H82N1O8P1	759.578	1.35719	0.239156	0.891086	0.127446			1.12597	0.0409974	1.14111	0.0215549					1.13239	0.0667643			5	○			●	0.00178687	B	0.0634348
	239	PC(16:1/18:0)	C42H82N1O8P1	759.578									0.504776	0.0205666					0.618166	0.0493761			2	○			●
	240	PC(16:0/18:0)	C42H84N1O8P1	761.593	0.792585	0.285322					0.922687	0.120702	0.741468	0.0437828					0.903824	0.00648728			4	○			●
	241	PC(16:1/20:5)	C44H76N1O8P1	777.531			0.623211	0.0950717															1	○
	242	PC(16:0/20:5)	C44H78N1O8P1	779.547							0.433469	0.139988	0.487487	0.0592492					0.303782	0.163296			3				●	0.0305347	E	0.0507273
																													H	0.282071
	243	PC(16:1/20:4)	C44H78N1O8P1	779.547			0.233033	0.198665			0.645794	0.141309	0.434901	0.101967					0.383032	0.113548			4	○			●	0.00246557	D	0.0710843
	244	PC(16:0/20:4)	C44H80N1O8P1	781.562	0.405158	0.106708	0.313256	0.0186886	0.701281	0.0225076	0.246785	0.0361265							0.289739	0.0616172			5	○			●
	245	PC(16:1/20:3)	C44H80N1O8P1	781.562									1.11921	0.0840648					0.824493	0.321235			2				●
	246	PC(18:1/18:3)	C44H80N1O8P1	781.562									1.54825	0.243667					1.56432	0.39952			2	○		○
	247	PC(16:0/20:3)	C44H82N1O8P1	783.578							0.45513	0.139784	0.478745	0.0532289					0.421182	0.0733196			3	○		○
	248	PC(16:1/20:2)	C44H82N1O8P1	783.578									0.495397	0.0863905					0.328103	0.0760244			2	○			●
	249	PC(18:0/18:3)	C44H82N1O8P1	783.578									0.338521	0.0715008					－	－			2
	250	PC(18:1/18:2)	C44H82N1O8P1	783.578									0.747867	0.0267138					0.766424	0.113585			2			○
	251	PC(16:0/20:2)	C44H84N1O8P1	785.593									0.312979	0.0367986					0.244864	0.0425455			2	○		○
	252	PC(16:1/20:1)	C44H84N1O8P1	785.593									1.57368	0.286744					1.11819	0.382114			2				●
	253	PC(18:0/18:2)	C44H84N1O8P1	785.593									0.186986	0.0304911					0.215457	0.0174368			2	○		○
	254	PC(18:1/18:1)	C44H84N1O8P1	785.593	2.70742	0.503489	10.1426	15.6233			1.79479	0.136423	1.47597	0.00831344					1.65467	0.0611724			5	○			●	0.00313346	A	0.1895
	255	PC(16:0/20:1)	C44H86N1O8P1	787.609									1.48839	0.0979007					0.995709	0.129844			2				●
	256	PC(16:1/20:0)	C44H86N1O8P1	787.609									2.56487	0.582518									1
	257	PC(18:0/18:1)	C44H86N1O8P1	787.609	0.20372	0.0402819					0.291987	0.0199209	0.358033	0.0144228					0.288839	0.00839222			4	○			●
	258	PC(16:0/20:0)	C44H88N1O8P1	789.625									1.77171	0.256589					1.37162	0.362599			2				●
	259	PC(18:0/18:0)	C44H88N1O8P1	789.625	－	－					0.544304	0.129673											2
	260	PC(16:0/22:6)	C46H80N1O8P1	805.562			0.245142	0.0736405			0.316239	0.0855834	0.212447	0.0193929					0.304297	0.0447706			4	○			●
	261	PC(16:1/22:5)	C46H80N1O8P1	805.562									0.690923	0.0522029					0.592444	0.270914			2				●
	262	PC(18:1/20:5)	C46H80N1O8P1	805.562									0.430151	0.180864					0.289521	0.0834483			2	○		○
	263	PC(18:2/20:4)	C46H80N1O8P1	805.562									0.128082	0.0874234					－	－			2
	264	PC(16:0/22:5)	C46H82N1O8P1	807.578									0.281939	0.025188					0.348461	0.109785			2	○		○
	265	PC(18:0/20:5)	C46H82N1O8P1	807.578									0.115042	0.0356482					0.177875	0.0303283			2	○		○
	266	PC(18:1/20:4)	C46H82N1O8P1	807.578			0.355605	0.101614			0.287555	0.0454173	0.293933	0.0133008					0.276664	0.0455099			4	○		○
	267	PC(18:2/20:3)	C46H82N1O8P1	807.578									0.34299	0.0930928									1
	268	PC(16:0/22:4)	C46H84N1O8P1	809.593									0.426454	0.0520714					0.268452	0.0330218			2	○			●
	269	PC(18:0/20:4)	C46H84N1O8P1	809.593	－	－					0.0887591	0.00926995							0.111352	0.00950279			3	○			●
	270	PC(18:1/20:3)	C46H84N1O8P1	809.593	－	－					0.627994	0.146162	0.667057	0.0554057					0.561771	0.108628			4	○		○
	271	PC(18:2/20:2)	C46H84N1O8P1	809.593									0.103719	0.0588824					－	－			2
	272	PC(18:0/20:3)	C46H86N1O8P1	811.609	－	－					0.147358	0.0209324	0.164577	0.00527192					0.172393	0.0110193			4	○			●	0.00531676	D	0.257526
	273	PC(18:1/20:2)	C46H86N1O8P1	811.609									0.267815	0.0350584					0.309953	0.057915			2	○		○
	274	PC(18:2/20:1)	C46H86N1O8P1	811.609															0.521648	0.253504			1
	275	PC(16:0/22:2)	C46H88N1O8P1	813.625									1.59436	1.04595									1
	276	PC(16:1/22:1)	C46H88N1O8P1	813.625									2.59365	2.49742									1
	277	PC(18:0/20:2)	C46H88N1O8P1	813.625									0.112316	0.0134569					－	－			2
	278	PC(18:1/20:1)	C46H88N1O8P1	813.625	－	－					1.02343	0.176538	0.972766	0.0375964					0.718906	0.147277			4				●
	279	PC(16:0/22:1)	C46H90N1O8P1	815.64									1.02397	0.361424									1
	280	PC(18:0/20:1)	C46H90N1O8P1	815.64									0.198479	0.0218499					－	－			2
	281	PC(18:1/20:0)	C46H90N1O8P1	815.64							0.609084	0.0883402	0.687019	0.0209979					0.608196	0.0230753			3	○		○
	282	PC(18:1/22:6)	C48H82N1O8P1	831.578	－	－					0.251051	0.0553621	0.22127	0.0400676					0.227001	0.0085037			4	○		○
	283	PC(18:0/22:6)	C48H84N1O8P1	833.593	－	－					0.0891138	0.0160374							0.118948	0.030701			3	○			●
	284	PC(18:1/22:5)	C48H84N1O8P1	833.593							0.296693	0.0182867	0.31585	0.0210411					0.320765	0.154325			3	○		○
	285	PC(18:0/22:5)	C48H86N1O8P1	835.609							0.10137	0.0258822	0.129068	0.0438911					0.132857	0.0296126			3	○		○
	286	PC(18:1/22:4)	C48H86N1O8P1	835.609							0.362203	0.0729026	0.421335	0.0967618					0.295235	0.0660358			3	○		○
	287	PC(20:1/20:4)	C48H86N1O8P1	835.609									0.147993	0.026611					－	－			2
	288	PC(18:0/22:4)	C48H88N1O8P1	837.625							0.0961026	0.0414658	0.174973	0.0341707					0.08031	0.0800473			3	○		○
	289	PC(20:0/20:4)	C48H88N1O8P1	837.625									0.361142	0.260987									1
	290	PC(20:1/20:3)	C48H88N1O8P1	837.625									0.303533	0.167271									1
	291	PC(18:1/22:2)	C48H90N1O8P1	839.64									0.194577	0.0885242									1
	292	PC(18:1/22:1)	C48H92N1O8P1	841.656							0.807331	0.168067	0.778428	0.206754									2			○
	293	PC(20:1/20:1)	C48H92N1O8P1	841.656									0.815001	0.193477									1
	294	PC(18:1/22:0)	C48H94N1O8P1	843.672									1.18722	0.283167									1
	295	PC(20:4/22:5)	C50H82N1O8P1	855.578									0.243749	0.0957499									1
	296	PC(20:4/22:4)	C50H84N1O8P1	857.593									0.229351	0.192691									1
	297	PC(22:6/22:6)	C52H80N1O8P1	877.562									0.267732	0.265811									1
	298	PE(14:0/16:1)	C35H68N1O8P1	661.468									3.48478	0.241874									1
	299	PE(14:0/16:0)	C35H70N1O8P1	663.484									1.65314	0.417944					12.1434	12.2806			2	○			●
	300	PE(14:0/18:2)	C37H70N1O8P1	687.484									1.9422	0.613015									1
	301	PE(16:1/16:1)	C37H70N1O8P1	687.484					14.8815	0.956118			5.81028	0.256053					8.39902	1.33312			3	○			●
	302	PE(14:0/18:1)	C37H72N1O8P1	689.5									2.13903	0.174564					4.08025	0.722394			2	○			●
	303	PE(16:0/16:1)	C37H72N1O8P1	689.5	－	－	4.77078	0.871819	6.16827	0.326679	9.10468	2.11932	4.07334	0.28208					5.01129	0.653369			5	○			●
	304	PE(14:0/18:0)	C37H74N1O8P1	691.515									3.47232	0.289956					1.07449	0.300454			2				●
	305	PE(16:0/16:0)	C37H74N1O8P1	691.515									2.12654	0.291298									1
	306	PE(14:0/20:4)	C39H70N1O8P1	711.484									1.72272	0.688529									1
	307	PE(16:1/18:3)	C39H70N1O8P1	711.484									2.86056	0.7375									1
	308	PE(16:0/18:3)	C39H72N1O8P1	713.5									3.75497	0.700718					6.65566	2.30212			2	○			●
	309	PE(16:1/18:2)	C39H72N1O8P1	713.5									1.21652	0.067592					4.10275	0.778621			2	○			●
	310	PE(16:0/18:2)	C39H74N1O8P1	715.515									1.31185	0.165309					1.67717	0.189469			2	○			●
	311	PE(16:1/18:1)	C39H74N1O8P1	715.515	－	－	4.99329	0.466569	7.39669	0.904504	10.8411	1.0396	4.32132	0.331868					5.74419	0.534773			6	○			●
	312	PE(16:0/18:1)	C39H76N1O8P1	717.531			1.39123	0.746064	2.55377	0.475815			2.51568	0.0998059					2.59063	0.256835			4	○			●	0.0117137	B	0.873198
	313	PE(16:1/18:0)	C39H76N1O8P1	717.531							2.52168	0.318022	1.6436	0.0757519					1.2641	0.119187			3	○			●
	314	PE(16:0/18:0)	C39H78N1O8P1	719.547							0.511282	0.111551	2.54696	0.191966					1.0909	0.231628			3		●		●
	315	PE(16:1/20:5)	C41H70N1O8P1	735.484									9.02617	4.19552									1
	316	PE(16:0/20:5)	C41H72N1O8P1	737.5									2.24713	0.490686					2.1328	0.472847			2	○		○
	317	PE(16:1/20:4)	C41H72N1O8P1	737.5					4.46181	0.41098	6.09589	4.15431	1.84956	0.316981					2.76388	0.18047			4	○			●
	318	PE(16:0/20:4)	C41H74N1O8P1	739.515					1.9565	0.115437	1.92334	0.279574							1.49856	0.158305			3	○			●	0.00987434	H	0.437706
	319	PE(16:1/20:3)	C41H74N1O8P1	739.515									1.56873	0.13105									1
	320	PE(18:1/18:3)	C41H74N1O8P1	739.515									3.50385	0.291606					10.8784	1.7085			2	○			●
	321	PE(18:2/18:2)	C41H74N1O8P1	739.515									0.490579	0.102669									1
	322	PE(16:0/20:3)	C41H76N1O8P1	741.531									1.17955	0.0177179					1.26469	0.135066			2			○
	323	PE(18:0/18:3)	C41H76N1O8P1	741.531									1.76584	0.0669367					2.10351	0.308538			2	○		○
	324	PE(18:1/18:2)	C41H76N1O8P1	741.531	－	－			2.73393	0.0849245	5.22294	3.54954	2.35766	0.097433					2.92183	0.541132			5	○		○
	325	PE(14:0/22:2)	C41H78N1O8P1	743.547					2.85621	0.0747121													1
	326	PE(16:0/20:2)	C41H78N1O8P1	743.547									1.43367	0.264087									1
	327	PE(16:1/20:1)	C41H78N1O8P1	743.547									2.78433	0.169826					2.54198	0.391134			2	○		○
	328	PE(18:0/18:2)	C41H78N1O8P1	743.547							0.548783	0.151391	0.517228	0.0219095					0.512542	0.078558			3	○		○
	329	PE(18:1/18:1)	C41H78N1O8P1	743.547	4.6734	0.359412	1.57208	0.193076	2.85621	0.0747121	4.82324	0.443685	2.95344	0.275056									5	○			●
	330	PE(16:0/20:1)	C41H80N1O8P1	745.562									2.27345	0.052162					－	－			2
	331	PE(16:1/20:0)	C41H80N1O8P1	745.562									1.63613	0.12127					－	－			2
	332	PE(18:0/18:1)	C41H80N1O8P1	745.562	0.583131	0.119982	0.537914	0.0461885	0.969429	0.102803	0.583591	0.0657594	0.667393	0.0267401					0.517823	0.0674099			6	○			●
	333	PE(16:0/20:0)	C41H82N1O8P1	747.578									2.01167	0.18867									1
	334	PE(18:0/18:0)	C41H82N1O8P1	747.578									0.266381	0.0292326					2.52489	0.416816			2		●		●
	335	PE(16:0/22:6)	C43H74N1O8P1	763.515	－	－					1.24882	0.243868	0.997621	0.0858479					1.08574	0.0242278			4			○
	336	PE(16:1/22:5)	C43H74N1O8P1	763.515									2.14615	1.29473									1
	337	PE(18:1/20:5)	C43H74N1O8P1	763.515							5.29304	2.84702	3.34067	0.347591					3.38843	0.258024			3	○			●	0.000388198	D	0.703268
	338	PE(18:2/20:4)	C43H74N1O8P1	763.515									0.626959	0.011486									1
	339	PE(16:1/22:4)	C43H76N1O8P1	765.531															1.91104	0.279878			1
	340	PE(18:0/20:5)	C43H76N1O8P1	765.531	1.16219	0.230775					0.939793	0.351109							0.953627	0.0803931			3			○
	341	PE(18:1/20:4)	C43H76N1O8P1	765.531	3.02992	0.733149			1.68871	0.0240615	2.26041	0.298136							2.17914	0.155545			4	○			●
	342	PE(16:1/22:3)	C43H78N1O8P1	767.547									1.75287	1.17571									1
	343	PE(18:0/20:4)	C43H78N1O8P1	767.547	0.805273	0.214218			0.885181	0.0264841	0.798129	0.0761274							0.648887	0.0883016			4	○			●
	344	PE(18:1/20:3)	C43H78N1O8P1	767.547							1.71679	0.171459	1.65535	0.198688					1.61117	0.201284			3	○		○
	345	PE(18:2/20:2)	C43H78N1O8P1	767.547									0.12512	0.0485154									1
	346	PE(18:0/20:3)	C43H80N1O8P1	769.562	0.43667	0.139148			0.446657	0.0425847	0.378184	0.0440895	0.421741	0.0336082					0.424068	0.0839516			5	○		○
	347	PE(18:1/20:2)	C43H80N1O8P1	769.562									0.651405	0.0334102					0.522083	0.117913			2	○			●
	348	PE(18:2/20:1)	C43H80N1O8P1	769.562									0.959887	0.138668					0.883167	0.333983			2			○
	349	PE(16:0/22:2)	C43H82N1O8P1	771.578									0.385979	0.156637									1
	350	PE(16:1/22:1)	C43H82N1O8P1	771.578									5.95778	3.03463									1
	351	PE(18:0/20:2)	C43H82N1O8P1	771.578							0.124163	0.0282291	0.120418	0.0104864					0.175176	0.04809			3	○		○
	352	PE(18:1/20:1)	C43H82N1O8P1	771.578					2.16185	0.870266	1.51472	0.377982	1.516	0.0644395									3	○			●	0.00843497	C	0.693631
	353	PE(18:2/20:0)	C43H82N1O8P1	771.578									0.860938	0.0536803									1
	354	PE(16:1/22:0)	C43H84N1O8P1	773.593							1.4601	0.335151	4.73993	0.601927					4.38638	1.10976			3	○			●	4.32459e-06	D	0.116927
	355	PE(18:0/20:1)	C43H84N1O8P1	773.593									0.520791	0.0222684									1
	356	PE(18:1/20:0)	C43H84N1O8P1	773.593									0.878509	0.0175411									1
	357	PE(18:0/20:0)	C43H86N1O8P1	775.609									1.40662	0.223331									1
	358	PE(20:4/20:4)	C45H74N1O8P1	787.515									0.297636	0.206238									1
	359	PE(18:1/22:6)	C45H76N1O8P1	789.531							1.525	0.2667	1.08653	0.10929					1.30088	0.166826			3	○			●
	360	PE(18:2/22:5)	C45H76N1O8P1	789.531									0.166871	0.0637157									1
	361	PE(18:0/22:6)	C45H78N1O8P1	791.547	0.38022	0.100078					0.280473	0.0270403	0.293271	0.0136438					0.268996	0.0246454			4	○			●	0.0274181	A	0.371157
	362	PE(18:1/22:5)	C45H78N1O8P1	791.547									0.688812	0.114916					0.831324	0.106418			2			○
	363	PE(20:1/20:5)	C45H78N1O8P1	791.547									2.15935	0.799222									1
	364	PE(20:2/20:4)	C45H78N1O8P1	791.547									0.198334	0.0328368									1
	365	PE(18:0/22:5)	C45H80N1O8P1	793.562	－	－					0.180145	0.0185581	0.17471	0.00895911					0.162477	0.0125663			4	○		○
	366	PE(18:1/22:4)	C45H80N1O8P1	793.562									0.856888	0.0979712					0.74252	0.0631809			2			○
	367	PE(20:1/20:4)	C45H80N1O8P1	793.562									0.822848	0.0977098					0.937428	0.223142			2			○
	368	PE(18:0/22:4)	C45H82N1O8P1	795.578	－	－					0.306321	0.041508							0.215546	0.0497942			2	○			●
	369	PE(20:0/20:4)	C45H82N1O8P1	795.578							2.17464	0.42894											1
	370	PE(18:0/22:3)	C45H84N1O8P1	797.593									0.173175	0.0294288									1
	371	PE(18:1/22:2)	C45H84N1O8P1	797.593									0.288786	0.159588									1
	372	PE(18:2/22:1)	C45H84N1O8P1	797.593									1.88332	1.14273									1
	373	PE(20:0/20:3)	C45H84N1O8P1	797.593									1.21177	0.219111									1
	374	PE(18:0/22:2)	C45H86N1O8P1	799.609									0.173895	0.0992117									1
	375	PE(18:1/22:1)	C45H86N1O8P1	799.609									1.16324	0.230845									1
	376	PE(18:2/22:0)	C45H86N1O8P1	799.609									2.11752	1.21478									1
	377	PE(20:1/20:1)	C45H86N1O8P1	799.609									1.82971	0.275679									1
	378	PE(18:1/22:0)	C45H88N1O8P1	801.625									1.51984	0.0859716					1.90302	0.504794			2	○			●
	379	PE(20:4/22:5)	C47H76N1O8P1	813.531									0.860182	0.149829									1
	380	PE(20:4/22:4)	C47H78N1O8P1	815.547									0.323301	0.258049									1
	381	PE(20:4/22:1)	C47H84N1O8P1	821.593									1.90639	1.15135					1.13068	0.391618			2			○
	382	PE(20:4/22:0)	C47H86N1O8P1	823.609									1.55248	0.277921					1.74886	1.00584			2			○
	383	PE(20:1/22:1)	C47H90N1O8P1	827.64									1.67986	0.391346									1
	384	PG(14:0/16:0)	C36H71O10P1	694.478															0.411178	0.0235467			1
	385	PG(14:0/18:1)	C38H73O10P1	720.494															0.748672	0.0964953			1
	386	PG(16:0/16:1)	C38H73O10P1	720.494															1.90884	0.113459			1
	387	PG(14:0/18:0)	C38H75O10P1	722.51															－	－			1
	388	PG(16:0/16:0)	C38H75O10P1	722.51	－	－			0.700202	0.0437308	0.466228	0.252698											3	○			●
	389	PG(16:0/18:2)	C40H75O10P1	746.51															0.460596	0.141342			1
	390	PG(16:1/18:1)	C40H75O10P1	746.51															9.78193	1.32988			1
	391	PG(16:0/18:1)	C40H77O10P1	748.525	1.05483	0.309953			0.921837	0.0619789	9.25919	5.68653							0.780854	0.0859523			4		●		●
	392	PG(16:1/18:0)	C40H77O10P1	748.525															2.11937	0.415867			1
	393	PG(16:0/18:0)	C40H79O10P1	750.541															0.745453	0.0384626			1
	394	PG(18:1/18:2)	C42H77O10P1	772.525															1.84258	0.182364			1
	395	PG(18:0/18:2)	C42H79O10P1	774.541															0.470463	0.120043			1
	396	PG(18:1/18:1)	C42H79O10P1	774.541					7.50174	0.102537	11.078	6.33941							6.63127	0.562394			3	○		○
	397	PG(18:0/18:1)	C42H81O10P1	776.557	－	－			0.962026	0.0605333									0.690166	0.0364075			3				●
	398	PG(18:1/20:4)	C44H77O10P1	796.525															0.658281	0.0714643			1
	399	PG(18:1/20:3)	C44H79O10P1	798.541															1.49754	0.0821087			1
	400	PG(18:1/20:2)	C44H81O10P1	800.557															0.337778	0.0548834			1
	401	PG(18:1/20:1)	C44H83O10P1	802.572															1.73155	0.621284			1
	402	PG(18:1/22:6)	C46H77O10P1	820.525															0.835642	0.125363			1
	403	PG(18:0/22:6)	C46H79O10P1	822.541															0.271729	0.0327128			1
	404	PG(18:1/22:5)	C46H79O10P1	822.541															0.708471	0.0510108			1
	405	PI(14:0/18:1)	C41H77O13P1	808.51									1.63194	0.553685									1
	406	PI(16:0/16:1)	C41H77O13P1	808.51	4.6291	1.43244			2.42138	0.173006	5.29954	0.892627	3.03697	0.298084					3.5266	0.141743			5	○			●
	407	PI(14:0/18:0)	C41H79O13P1	810.526									0.711725	0.699548									1
	408	PI(16:0/16:0)	C41H79O13P1	810.526							1.24591	0.222273	1.94804	0.542555									2				●
	409	PI(16:0/18:3)	C43H77O13P1	832.51									14.831	5.89479									1
	410	PI(16:1/18:2)	C43H77O13P1	832.51									1.1909	0.587838									1
	411	PI(16:0/18:2)	C43H79O13P1	834.526							0.689583	0.515472	0.96026	0.0964452									2			○
	412	PI(16:1/18:1)	C43H79O13P1	834.526					17.9064	15.9749	3.95573	0.649725	1.80799	0.229118					2.1016	0.107204			4	○		○
	413	PI(16:0/18:1)	C43H81O13P1	836.541	4.38728	1.2648			2.13077	0.0446385			2.31252	0.209278					3.10733	0.0208569			4	○			●
	414	PI(16:1/18:0)	C43H81O13P1	836.541							2.61496	0.354618	1.63806	0.66696					1.76996	0.0697072			3	○			●	0.00179915	D	0.226789
	415	PI(16:0/18:0)	C43H83O13P1	838.557	0.637066	0.196109			10.6479	16.7076			0.501122	0.157091					1.12065	0.0360992			4			○
	416	PI(16:0/20:4)	C45H79O13P1	858.526	0.605767	0.162149			0.30896	0.0156875	0.533013	0.0744865	0.619468	0.144243					0.459049	0.0433189			5	○			●
	417	PI(16:0/20:3)	C45H81O13P1	860.541					1.46172	0.260404			1.09879	0.347316					1.17355	0.0683554			3	○			●	0.0160852	C	0.154643
																													E	0.0600014
	418	PI(18:0/18:3)	C45H81O13P1	860.541									1.45452	0.236659					2.3305	0.443846			2				●
	419	PI(18:1/18:2)	C45H81O13P1	860.541									0.551723	0.165286					0.666349	0.0931519			2	○		○
	420	PI(16:0/20:2)	C45H83O13P1	862.557									1.37612	0.467472					0.963322	0.140336			2			○
	421	PI(18:0/18:2)	C45H83O13P1	862.557							2.13401	1.19485	1.11437	0.10964					0.661752	0.041147			3				●
	422	PI(18:1/18:1)	C45H83O13P1	862.557	2.85336	1.27959			1.24702	0.0709469	2.84347	0.4437	1.52952	0.220682					2.00669	0.0774294			5	○			●
	423	PI(16:0/20:1)	C45H85O13P1	864.573									2.8578	0.834498					2.77179	0.114156			2	○		○
	424	PI(18:0/18:1)	C45H85O13P1	864.573	3.63582	1.05728			2.20192	0.161543	3.04013	0.313617	2.21686	0.140317					2.39665	0.0202828			5	○			●
	425	PI(18:0/18:0)	C45H87O13P1	866.588															2.08434	0.12695			1
	426	PI(16:0/22:6)	C47H79O13P1	882.526	0.7781	0.681152					1.14841	0.243531	1.29159	0.184757									3			○
	427	PI(18:1/20:5)	C47H79O13P1	882.526									9.38321	12.3021									1
	428	PI(16:0/22:5)	C47H81O13P1	884.541									0.835085	0.141403					0.944171	0.0231899			2			○
	429	PI(18:0/20:5)	C47H81O13P1	884.541									0.61943	0.156219					0.647884	0.192132			2	○		○
	430	PI(18:1/20:4)	C47H81O13P1	884.541	0.684862	0.0973201			0.414663	0.0245367	0.473392	0.074266	0.311967	0.0390085					0.356059	0.0127033			5	○			●
	431	PI(16:0/22:4)	C47H83O13P1	886.557									1.43647	0.139473					1.47636	0.082128			2			○
	432	PI(18:0/20:4)	C47H83O13P1	886.557	0.310904	0.104763			0.316775	0.0105463	0.344019	0.0401838	0.322591	0.0407801					0.28031	0.00485185			5	○		○
	433	PI(18:1/20:3)	C47H83O13P1	886.557							1.06269	0.180082	0.590309	0.117104					0.789055	0.053723			3	○			●
	434	PI(18:0/20:3)	C47H85O13P1	888.573	1.16475	0.403087			0.815517	0.0645492	0.977237	0.315669	1.02921	0.16068					0.77715	0.0230039			5	○			●
	435	PI(18:1/20:2)	C47H85O13P1	888.573									0.419221	0.25523					0.53401	0.10039			2	○		○
	436	PI(18:0/20:2)	C47H87O13P1	890.588	1.06068	0.445321			0.631303	0.0449252	1.51929	0.277439	0.693361	0.180406					0.657573	0.0540142			5		●		●
	437	PI(18:1/20:1)	C47H87O13P1	890.588					1.09348	0.0940279			1.51297	0.582212					1.18842	0.0745997			3			○
	438	PI(18:0/20:1)	C47H89O13P1	892.604							5.67128	1.5704							1.45873	0.211369			2	○			●
	439	PI(18:0/22:6)	C49H83O13P1	910.557	0.971447	0.278457					0.727405	0.0938184	0.720251	0.128728					0.65752	0.0454441			4	○			●	0.00450625	A	0.471382
	440	PI(18:1/22:5)	C49H83O13P1	910.557									0.540761	0.241549									1
	441	PI(18:0/22:5)	C49H85O13P1	912.573	0.853386	0.205309					0.927995	0.384489	0.804204	0.115268					0.812844	0.041686			4			○
	442	PI(18:1/22:4)	C49H85O13P1	912.573									0.39997	0.0443301									1
	443	PI(18:0/22:4)	C49H87O13P1	914.588	1.33554	0.382397			1.09348	0.0940279	1.3351	0.202558	1.26475	0.192357					1.00484	0.0629432			5			○
	444	PI(18:0/22:3)	C49H89O13P1	916.604															0.890501	0.0354155			1
	445	PI(18:0/22:2)	C49H91O13P1	918.62															0.605636	0.175792			1
	446	PS(14:0/18:1)	C38H72N1O10P1	733.489									27.1944	25.3856									1
	447	PS(16:0/16:1)	C38H72N1O10P1	733.489	－	－					50.4405	8.37808	17.2655	1.70249					9.76222	2.88912			4	○			●
	448	PS(16:0/18:2)	C40H74N1O10P1	759.505									6.05196	1.49796									1
	449	PS(16:1/18:1)	C40H74N1O10P1	759.505	－	－					71.812	16.1268	14.309	2.76795					22.7161	7.75635			4	○			●
	450	PS(16:0/18:1)	C40H76N1O10P1	761.521									6.54153	1.23634					8.52817	0.745287			2	○			●
	451	PS(16:1/18:0)	C40H76N1O10P1	761.521							3.91038	0.613536	1.77761	0.101107					2.19745	0.262373			3	○			●
	452	PS(16:0/18:0)	C40H78N1O10P1	763.536															2.48716	0.434291			1
	453	PS(16:0/20:4)	C42H74N1O10P1	783.505							5.21348	1.42448											1
	454	PS(16:0/20:3)	C42H76N1O10P1	785.521									3.8227	1.13184									1
	455	PS(18:0/18:3)	C42H76N1O10P1	785.521	－	－					7.15867	2.46851	2.474	0.0387517					3.74258	0.818079			4	○			●
	456	PS(18:1/18:2)	C42H76N1O10P1	785.521							8.09416	1.9671	4.84704	0.686042					6.16894	3.78056			3	○			●	3.46272e-05	D	0.213191
	457	PS(16:0/20:2)	C42H78N1O10P1	787.536									3.74492	1.40113									1
	458	PS(16:1/20:1)	C42H78N1O10P1	787.536									7.40018	3.72404									1
	459	PS(18:0/18:2)	C42H78N1O10P1	787.536	2.36136	0.0350294					1.14028	0.229321	1.0839	0.127865					1.12441	0.125874			4				●	0.000225868	A	0.836546
	460	PS(18:1/18:1)	C42H78N1O10P1	787.536	8.07899	0.290891					10.6906	1.76041	6.70806	1.82993					6.66109	0.61332			4	○			●	0.00100824	D	0.112494
	461	PS(16:0/20:1)	C42H80N1O10P1	789.552									0.801461	0.0923109									1
	462	PS(16:1/20:0)	C42H80N1O10P1	789.552									3.72945	0.328511									1
	463	PS(18:0/18:1)	C42H80N1O10P1	789.552	0.758491	0.140354			0.594834	0.0402433	0.846995	0.0480043	0.615377	0.0137918					0.716761	0.0802493			5	○			●
	464	PS(18:0/18:0)	C42H82N1O10P1	791.568															0.607472	0.0609197			1
	465	PS(16:0/22:5)	C44H76N1O10P1	809.521									2.56107	1.33624									1
	466	PS(18:0/20:5)	C44H76N1O10P1	809.521									0.664381	0.0698084									1
	467	PS(18:1/20:4)	C44H76N1O10P1	809.521							7.36663	1.45472	3.67962	1.36704									2	○		○	●
	468	PS(18:0/20:4)	C44H78N1O10P1	811.536	0.72824	0.0665795					0.665793	0.119865	0.52255	0.0214664					0.66467	0.102448			4	○
	469	PS(18:1/20:3)	C44H78N1O10P1	811.536							4.67859	0.817586	1.73277	0.759787									2				●
	470	PS(18:0/20:3)	C44H80N1O10P1	813.552	0.673548	0.0967861					0.606504	0.081267	0.608967	0.042914					0.561726	0.110848			4	○		○
	471	PS(16:1/22:1)	C44H82N1O10P1	815.568									8.63716	2.42834									1
	472	PS(18:0/20:2)	C44H82N1O10P1	815.568									0.397509	0.059621									1
	473	PS(18:1/20:1)	C44H82N1O10P1	815.568							6.01886	0.851886	2.2836	0.356163					2.77861	0.282331			3	○			●	1.95785e-05	D	0.103471
	474	PS(16:1/22:0)	C44H84N1O10P1	817.583									5.83687	0.861599					18.5962	12.9245			2	○			●
	475	PS(18:0/20:1)	C44H84N1O10P1	817.583									0.539472	0.0549421									1
	476	PS(18:1/20:0)	C44H84N1O10P1	817.583							3.28556	0.49662	2.27341	0.19338					2.42969	0.366074			3	○			●	0.000534258	D	0.377589
	477	PS(18:0/22:6)	C46H78N1O10P1	835.536	0.413677	0.0419287							0.328202	0.0567431					0.326334	0.0710314			3	○		○
	478	PS(18:0/22:5)	C46H80N1O10P1	837.552	0.246014	0.0544251					0.189234	0.036358	0.237864	0.019199									3	○			●	0.0462031	A	0.059593
																													D	0.954762
	479	PS(18:0/22:4)	C46H82N1O10P1	839.568	0.216801	0.37551					0.325909	0.0216451	0.383216	0.0262988					0.335509	0.0115208			4	○
	480	PS(20:0/20:4)	C46H82N1O10P1	839.568									0.484268	0.210052									1
	481	PS(18:1/22:1)	C46H86N1O10P1	843.599							4.98129	2.08493	2.24531	0.23138									2	○			●
	482	PS(18:2/22:0)	C46H86N1O10P1	843.599									19.7142	19.8713									1
	483	PS(18:1/22:0)	C46H88N1O10P1	845.615							4.48653	0.92835	2.24117	0.227614					2.50942	0.100256			3	○			●
	484	SM(d18:1/14:0)	C37H75N2O6P1	674.536			1.0453	0.154334			1.11329	0.244377	1.03384	0.0421285					0.943205	0.109288			4				●	0.0257799	D	0.0797292
																													H	0.118016
	485	SM(d18:1/16:1)	C39H77N2O6P1	700.552			0.898939	0.0996348			0.603759	0.171808	0.969832	0.027136					0.798323	0.0588101			4	○			●
	486	SM(d18:1/16:0)	C39H79N2O6P1	702.568	1.98576	0.46659					1.45552	0.17439	1.19979	0.0317864					1.4355	0.105977			4	○			●
	487	SM(d18:1/18:2)	C41H79N2O6P1	726.568									0.869306	0.0765712									1
	488	SM(d18:1/18:1)	C41H81N2O6P1	728.583							0.559144	0.162141	0.770179	0.0423862					0.773275	0.0586685			3	○			●	0.000916007	D	0.923554
	489	SM(d18:1/18:0)	C41H83N2O6P1	730.599							0.804224	0.150153	0.829347	0.0540481					0.830782	0.0802016			3	○		○
	490	SM(d18:1/20:1)	C43H85N2O6P1	756.615									0.802265	0.0472204									1
	491	SM(d18:1/20:0)	C43H87N2O6P1	758.63							1.20193	0.211611	0.813173	0.0520807									2				●
	492	SM(d18:1/22:2)	C45H87N2O6P1	782.63			2.67434	2.34862															1
	493	SM(d18:1/22:1)	C45H89N2O6P1	784.646							0.829832	0.284856	0.639771	0.0253727					0.609928	0.0891072			3	○		○
	494	SM(d18:1/22:0)	C45H91N2O6P1	786.661			1.1504	0.186746			0.788176	0.148159	0.798324	0.0369718					0.782834	0.132508			4	○			●	0.00490052	B	0.298946
	495	TG(14:0)(14:0)(16:1)	C47H88O6	748.658																	5.06592	1.36151	1
	496	TG(14:0)(14:0)(16:0)	C47H90O6	750.674																	3.94821	0.478316	1
	497	TG(14:0)(14:0)(18:2)	C49H90O6	774.674																	1.3056	0.445082	1
	498	TG(14:0)(16:1)(16:1)	C49H90O6	774.674																	5.06787	0.998303	1
	499	TG(14:0)(14:0)(18:1)	C49H92O6	776.689																	5.69756	0.511495	1
	500	TG(14:0)(16:0)(16:1)	C49H92O6	776.689																	6.12701	0.198397	1
	501	TG(14:0)(14:0)(18:0)	C49H94O6	778.705																	2.72232	0.677642	1
	502	TG(14:0)(16:0)(16:0)	C49H94O6	778.705																	4.01899	0.64941	1
	503	TG(16:1)(16:1)(16:1)	C51H92O6	800.689																	2.31567	0.560704	1
	504	TG(14:0)(16:0)(18:2)	C51H94O6	802.705																	1.30691	0.140942	1
	505	TG(14:0)(16:1)(18:1)	C51H94O6	802.705																	7.61692	0.548364	1
	506	TG(16:0)(16:1)(16:1)	C51H94O6	802.705																	5.76049	0.630595	1
	507	TG(14:0)(16:0)(18:1)	C51H96O6	804.721																	5.9292	0.589467	1
	508	TG(14:0)(16:1)(18:0)	C51H96O6	804.721																	3.72229	0.100644	1
	509	TG(16:0)(16:0)(16:1)	C51H96O6	804.721							1.92729	0.846955									4.49572	0.531568	2				●
	510	TG(14:0)(16:0)(18:0)	C51H98O6	806.736																	2.16018	0.434836	1
	511	TG(16:0)(16:0)(16:0)	C51H98O6	806.736							1.84944	1.2287									2.45373	0.443141	2			○
	512	TG(14:0)(18:1)(18:2)	C53H96O6	828.721																	1.84003	1.40981	1
	513	TG(16:0)(16:1)(18:2)	C53H96O6	828.721																	1.59227	0.189189	1
	514	TG(16:1)(16:1)(18:1)	C53H96O6	828.721																	7.14043	1.34254	1
	515	TG(14:0)(16:1)(20:1)	C53H98O6	830.736																	3.98089	0.735658	1
	516	TG(14:0)(18:0)(18:2)	C53H98O6	830.736																	1.56332	0.661837	1
	517	TG(14:0)(18:1)(18:1)	C53H98O6	830.736																	7.53001	0.871109	1
	518	TG(16:0)(16:0)(18:2)	C53H98O6	830.736																	1.28488	0.336898	1
	519	TG(16:0)(16:1)(18:1)	C53H98O6	830.736							2.37804	0.963139									5.95021	1.05616	2	○			●
	520	TG(16:1)(16:1)(18:0)	C53H98O6	830.736																	4.7226	0.844787	1
	521	TG(14:0)(16:0)(20:1)	C53H100O6	832.752																	2.08425	0.996087	1
	522	TG(14:0)(18:0)(18:1)	C53H100O6	832.752																	3.07137	0.65641	1
	523	TG(16:0)(16:0)(18:1)	C53H100O6	832.752							2.51165	0.850977									3.36984	0.447487	2	○			●
	524	TG(16:0)(16:1)(18:0)	C53H100O6	832.752																	2.75546	0.533666	1
	525	TG(14:0)(18:0)(18:0)	C53H102O6	834.768																	1.06247	0.276017	1
	526	TG(16:0)(16:0)(18:0)	C53H102O6	834.768							1.78323	0.434914									1.3622	0.199973	2	○		○
	527	TG(14:0)(18:1)(20:2)	C55H100O6	856.752																	0.954077	0.172943	1
	528	TG(16:0)(16:1)(20:2)	C55H100O6	856.752																	0.643532	0.178281	1
	529	TG(16:0)(18:1)(18:2)	C55H100O6	856.752																	1.40765	0.354743	1
	530	TG(16:1)(18:0)(18:2)	C55H100O6	856.752																	2.1473	0.134554	1
	531	TG(16:1)(18:1)(18:1)	C55H100O6	856.752							1.8102	0.852736									7.79779	1.39244	2				●
	532	TG(14:0)(18:0)(20:2)	C55H102O6	858.768																	0.865991	0.303251	1
	533	TG(14:0)(18:1)(20:1)	C55H102O6	858.768																	2.27383	0.822472	1
	534	TG(16:0)(16:0)(20:2)	C55H102O6	858.768																	0.434086	0.240576	1
	535	TG(16:0)(16:1)(20:1)	C55H102O6	858.768																	2.75321	1.18498	1
	536	TG(16:0)(18:0)(18:2)	C55H102O6	858.768																	0.692196	0.0976863	1
	537	TG(16:0)(18:1)(18:1)	C55H102O6	858.768							2.54317	1.04033									4.06467	0.329217	2	○			●
	538	TG(16:1)(18:0)(18:1)	C55H102O6	858.768																	3.25892	0.572277	1
	539	TG(14:0)(18:0)(20:1)	C55H104O6	860.783																	7.07899	8.14064	1
	540	TG(14:0)(18:1)(20:0)	C55H104O6	860.783																	2.68945	0.747333	1
	541	TG(16:0)(16:0)(20:1)	C55H104O6	860.783																	1.46768	0.167905	1
	542	TG(16:0)(16:1)(20:0)	C55H104O6	860.783																	4.39973	0.722501	1
	543	TG(16:0)(18:0)(18:1)	C55H104O6	860.783							1.71453	0.457569									1.73452	0.330131	2			○
	544	TG(16:1)(18:0)(18:0)	C55H104O6	860.783																	1.33743	0.316617	1
	545	TG(16:0)(16:0)(20:0)	C55H106O6	862.799																	1.99901	0.997449	1
	546	TG(16:0)(18:0)(18:0)	C55H106O6	862.799																	1.60989	0.157396	1
	547	TG(16:0)(16:0)(22:6)	C57H98O6	878.736																	0.69201	0.146637	1
	548	TG(16:0)(16:0)(22:5)	C57H100O6	880.752																	0.557587	0.101451	1
	549	TG(16:0)(18:0)(20:4)	C57H102O6	882.768																	0.643851	0.273085	1
	550	TG(16:0)(18:2)(20:2)	C57H102O6	882.768																	0.405071	0.234388	1
	551	TG(18:1)(18:1)(18:2)	C57H102O6	882.768																	1.68206	0.400016	1
	552	TG(16:0)(18:0)(20:3)	C57H104O6	884.783																	0.536571	0.184052	1
	553	TG(16:0)(18:1)(20:2)	C57H104O6	884.783																	0.376604	0.0900233	1
	554	TG(16:0)(18:2)(20:1)	C57H104O6	884.783																	1.54157	0.149029	1
	555	TG(16:1)(18:0)(20:2)	C57H104O6	884.783																	1.56563	0.338006	1
	556	TG(16:1)(18:1)(20:1)	C57H104O6	884.783																	4.56454	3.84594	1
	557	TG(18:0)(18:1)(18:2)	C57H104O6	884.783																	0.632409	0.123452	1
	558	TG(18:1)(18:1)(18:1)	C57H104O6	884.783							1.88395	1.07548									4.43997	0.467055	2				●
	559	TG(16:0)(16:1)(22:1)	C57H106O6	886.799																	2.39214	1.66177	1
	560	TG(16:0)(18:1)(20:1)	C57H106O6	886.799																	1.20487	0.123181	1
	561	TG(16:1)(18:0)(20:1)	C57H106O6	886.799																	3.22584	0.968018	1
	562	TG(18:0)(18:1)(18:1)	C57H106O6	886.799							1.96725	0.560352									1.77789	0.107525	2	○		○
	563	TG(16:0)(18:0)(20:1)	C57H108O6	888.815																	0.559911	0.173629	1
	564	TG(16:0)(18:1)(20:0)	C57H108O6	888.815																	1.94489	0.176834	1
	565	TG(18:0)(18:0)(18:1)	C57H108O6	888.815							0.93984	0.20141									0.738725	0.1482	2			○
	566	TG(16:0)(18:1)(22:6)	C59H100O6	904.752							0.806034	0.284418											1
	567	TG(16:0)(18:1)(22:5)	C59H102O6	906.768							0.773039	0.330722											1
	568	TG(18:0)(18:1)(20:3)	C59H106O6	910.799							0.517509	0.176551											1
	569	TG(18:1)(18:1)(20:2)	C59H106O6	910.799																	0.412572	0.11867	1
	570	TG(16:0)(20:1)(20:2)	C59H108O6	912.815																	0.111379	0.0420845	1
	571	TG(18:1)(18:1)(20:1)	C59H108O6	912.815							0.915476	0.39156									1.85132	0.361064	2				●
	572	TG(16:0)(18:1)(22:1)	C59H110O6	914.83																	1.38173	0.235682	1
	573	TG(16:0)(20:1)(20:1)	C59H110O6	914.83																	1.1609	0.245417	1
	574	TG(18:0)(18:1)(20:1)	C59H110O6	914.83							1.3092	0.543762									0.531677	0.0136466	2			○
	575	TG(18:1)(18:1)(20:0)	C59H110O6	914.83																	2.48003	0.847858	1
	576	TG(18:0)(18:1)(20:0)	C59H112O6	916.846							1.4785	0.686468											1
	577	TG(18:1)(18:1)(22:6)	C61H102O6	930.768							0.713912	0.202265											1
	578	TG(18:0)(18:1)(22:6)	C61H104O6	932.783							0.32588	0.0959923											1
	579	TG(18:1)(18:1)(22:5)	C61H104O6	932.783																	0.491918	0.109146	1
	580	TG(18:0)(18:1)(22:5)	C61H106O6	934.799							0.28105	0.109896											1
	581	TG(18:0)(18:0)(22:5)	C61H108O6	936.815							0.22276	0.0891444											1
	582	TG(18:0)(18:1)(22:3)	C61H110O6	938.83							0.212265	0.096077											1
	583	TG(18:1)(18:1)(22:1)	C61H112O6	940.846							0.971153	0.438734									2.10951	0.244301	2				●
	584	TG(18:1)(20:1)(20:1)	C61H112O6	940.846																	0.239033	0.11402	1
	The minus sign (－) indicates that there are missing values in the data.

## Sheet: Table S3
	Table S3. Sample preparation procedure, separation, MS detection, data processing, and normalization of data for each analytical method of hydrophilic metabolites.
	Method ID	Sample preparation	Separation	MS detection	Data pricessing (software)	Normalization of data	Reference
	A	Addition of water and chloroform to methanol extract (modified Bligh and Dyer extraction), phase separation, recovery of the upper phase and drying, reconstitution with water, and CE-TOFMS (cation mode, scan) analysis	An Agilent 1600 CE system (cation mode, Agilent Technologies) with a fused-silica capillary (50 mm i.d. × 100 cm, Polymicro Technologies)	An Agilent 6210 TOF LC/MS system (Agilent Technologies) in the full scan mode (positive ion mode)	MasterHands ver. 2.17.3.17, Microsoft Excel 2013	Relative peak area to internal standard (methionine sulfone)	[25]
	B	Addition of water to methanol extract, methanol and water extraction, recovery of the supernatant and drying, reconstitution with water/acetonitrile (90/10, v/v), and CE-TOFMS (cation mode, scan) analysis	An Agilent 1600 CE system (cation mode, Agilent Technologies) with a fused-silica capillary (50 mm i.d. × 100 cm, GL Sciences)	An Agilent 6210 TOF LC/MS system (Agilent Technologies) in the full scan mode (positive ion mode)	MasterHands ver. 2.17.3.17, Microsoft Excel 2010	Relative peak area to internal standard	[25]
	C	Addition of water and chloroform to methanol extract (modified Bligh and Dyer extraction), phase separation, recovery of the upper phase and drying, reconstitution with water, and CE-TOFMS (anion mode, sacan) analysis	An Agilent 1600 CE system (anion mode, Agilent Technologies) with a cationic polymer modified COSMO(+) capillary (50 mm i.d. × 105 cm, Nacalai Tesque)	An Agilent 6210 TOF LC/MS system (Agilent Technologies) in the full scan mode (negative ion mode)	MasterHands ver. 2.17.3.17, Microsoft Excel 2013	Relative peak area to internal standard (camphor-10-sulfonic acid)	[26]
	D	Addition of water to methanol extract, methanol and water extraction, recovery of the supernatant and drying, reconstitution with water/acetonitrile (90/10, v/v), and CE-TOFMS (anion mode, scan) analysis	An Agilent 1600 CE system (cation mode, Agilent Technologies) with a fused-silica capillary (50 mm i.d. × 100 cm, GL Sciences)	An Agilent 6210 TOF LC/MS system (Agilent Technologies) in the full scan mode (negative ion mode)	MasterHands ver. 2.17.3.17, Microsoft Excel 2010	Relative peak area to internal standard	[27]
	E	Addition of water and chloroform to methanol extract (modified Bligh and Dyer extraction), phase separation, recovery of the upper phase and drying, reconstitution with water, and CE-TQMS (cation mode, MRM) analysis	An Agilent 1600 CE system (Agilent Technologies) with a fused-silica capillary (50 mm i.d. × 100 cm, Polymicro Technologies)	An Agilent 6410 Triple Quad LC/MS system (Agilent Technologies) in the MRM mode (negative ion mode)	MasterHands ver. 2.17.3.17, Microsoft Excel 2013	Relative peak area to internal standard (2-(N-morpholino)ethanesulfonic acid)	[28]
	F	Addition of water to methanol extract, methanol and water extraction, recovery of the supernatant and drying, reconstitution with water/acetonitrile (90/10, v/v), and C18-LC/QTOFMS (scan) analysis	A Agilent 1200 series binary HPLC system (Agilent Technologies) with a CAPCELL PAC C18 IF column (2.0 mm i.d. × 150 mm, 3 μm particle size, Shiseido)	An Agilent 6510 Q-TOF LC/MS system (Agilent Technologies) in the full scan mode (positive and negative ion modes)	Microsoft Excel 2010	Relative peak area to internal standard	[29]
	G	Addition of water to methanol extract, methanol and water extraction, recovery of the supernatant and drying, reconstitution with water, and C18-LC/TQMS (MRM) analysis	A Shimadzu Nexera UHPLC system (Shimadzu) with an ACQUITY UPLC HSS T3 column (2.1 mm i.d. × 30 mm, 1.8 μm particle size, Waters)	A Shimadzu LCMS-8050 triple quadrupole MS system (Shimadzu) in the MRM mode (positive and negative ion modes)	LabSolutions LCMS ver. 5.6 (Shimadzu), Microsoft Excel 2013	Relative peak area to internal standard (lidocain or camphor-10-sulfonic acid)	[30]
	H	Addition of water and chloroform to methanol extract (modified Bligh and Dyer extraction), phase separation, recovery of the upper phase and drying, reconstitution with 0.1% (v/v) formic acid in water, and C18-LC/TQMS (MRM) analysis	A Shimadzu Prominence UFLC system (Shimadzu) with a Intrada Amino Acid column (3 mm i.d. × 100 mm, 3 mm particle size, Imtakt)	A QTRAP 5500 hybrid triple quadrupole linear ion-trap MS system (SCIEX) in the MRM mode (positive ion mode)	Analyst software (Sciex), Microsoft Excel 2013	External calibration curve	[31]
	I	Addition of water to methanol extract, methanol and water extraction, derivatization with 3-aminopyridyl-N-hydroxysuccinimidyl carbamate (APDS), and C18-LC/TQMS (MRM) analysis	A Vanquish UHPLC system (Thermo Fisher Scientific) with a InertSustain AQ-C18 column (2.1 mm i.d. × 150 mm, 1.9 μm particle size, GL Sciences)	A TSQ Quantiva triple quadrupole MS system (Thermo Fisher Scientific) in the MRM mode (positive ion mode)	Xcalibur software ver. 3.0 (Thermo Scientific), Microsoft Excel 2013 VBA	Relative peak area to internal standard (each isotope labeled amino acid)	[32]
	J	Addition of water and chloroform to methanol extract (modified Bligh and Dyer extraction), phase separation, recovery of the upper phase and drying, reconstitution with water, and pentafluorophenylpropyl (PFPP) colum-based LC/QExactive (scan) analysis	A Dionex UltiMate 3000 UHPLC system (Thermo Fisher Scientific) with a Discovery HS F5 column (2.1 mm i.d. × 150 mm, 3 μm particle size, Merck)	A Q Exactive (Thermo Fisher Scientific) in the full scan and data-dependent MS/MS modes (positive and negative ion modes)	Xcalibur software ver. 3.0 (Thermo Scientific), Microsoft Excel 2013	Relative peak area to internal standard (1,4-piperazinediethanesulfonic acid)	[33]
	K	Addition of water and chloroform to methanol extract (modified Bligh and Dyer extraction), phase separation, recovery of the upper phase and drying, reconstitution with water, and cap-IC/QExactive (scan) analysis	A Dionex ICS-5000+ capillary-IC system (Thermo Fisher Scientific) with a Dionex IonPac AS11-HC-4 µm column (0.4 mm i.d. × 250 mm, 4 mm particle size, Thermo Fisher Scientific)	A Q Exactive plus (Thermo Fisher Scientific) in the full scan mode (negative ion mode)	Trace Finder ver. 3.2 (Thermo Scientific), Microsoft Excel 2013	Relative peak area to internal standard (camphor-10-sulfonic acid)	[34]
	L	Addition of water and chloroform to methanol extract (modified Bligh and Dyer extraction), phase separation, recovery of the upper phase and drying, reconstitution with water, and IC/QExactive (scan) analysis	A Dionex ICS-5000+ HPIC system (Thermo Fisher Scientific) with a Dionex IonPac AS11-HC-4 µm column (2 mm i.d. × 250 mm, 4 mm particle size, Thermo Fisher Scientific)	A Q Exactive (Thermo Fisher Scientific) in the full scan and data-dependent MS/MS modes (positive and negative ion modes)	Xcalibur software ver. 3.0 (Thermo Scientific), Microsoft Excel 2013	Relative peak area to internal standard (1,4-piperazinediethanesulfonic acid)	[34]
	M	Addition of water and chloroform to methanol extract (modified Bligh and Dyer extraction), phase separation, recovery of the upper phase and drying, derivatization with methoxyamine hydrochloride and N-tert-butyldimethylsilyl-N-methyltrifluoroacetamide with 1% tert-butyldimethylchlorosilane, and GC/QMS (SIM) analysis	A Shimadzu GC-2010 Plus with an Agilent DB-5ms DuraGuard capillary column (250 mm i.d. × 30 m, 0.25 mm film thickness, Agilent Technologies)	A Shimadzu GCMS-QP2020 Ultra (Shimadzu) in the seleceted ion monitoring (SIM) mode	GCMS solution, Microsoft Excel 2016	Relative peak area to internal standard (norvaline)	[35]
	N	Addition of water and chloroform to methanol extract (modified Bligh and Dyer extraction), phase separation, recovery of the upper phase and drying, derivatization with methoxyamine hydrochloride and with N-methyl-N-trimethylsilyl-trifluoroacetamide (MSTFA), and GC/QMS (scan) analysis	An Agilent GC 7890A system (Agilent Technologies) with a Agilent DB-5ms DuraGuard capillary column (250 mm i.d. × 40 m, 0.25 mm film thickness, Agilent Technologies)	An Agilent MSD 5975C system (Agilent Technologies) in the full scan mode	Mass Hunter ver. B.07.01. (Agilent Technologies), Microsoft Excel 2013	Relative peak area to internal standard (phenanthrene-d10)	[36]
	O	Addition of water and chloroform to methanol extract (modified Bligh and Dyer extraction), phase separation, recovery of the upper phase and drying, derivatization with methoxyamine hydrochloride and with N-methyl-N-trimethylsilyl-trifluoroacetamide (MSTFA), and GC/TQMS (MRM) analysis	A Shimadzu QP-2010 GC system (Shimadzu) with a BPX-5 capillary column (250 mm i.d. × 30 m, 0.25 mm film thickness, Shimadzu GLC)	A Shimadzu GCMS-TQ8040 triple quadrupole MS system (Shimadzu) in the MRM mode	Traverse MS (Reyfics), Microsoft Excel 2016	Relative peak area to internal standard (2-Isopropylmalic acid)	[37]

## Sheet: Table S4
	Table S4. Sample preparation procedure, separation, MS detection, data processing, and normalization of data for each analytical method of hydrophobic metabolites.
	Method ID	Sample preparation	Separation	MS detection	Data pricessing (software)	Normalization of data	Reference
	A	Addition of chloroform and water to methanol extract (modified Bligh and Dyer extraction), recovery of the supernatant, and C18-LC/QTOF (scan) analysis	An ACQUITY UPLC system (Waters) with a ACQUITY UPLC Peptide BEH C18 column (2.1 mm i.d. × 50 mm, 1.7 μm particle size, Waters)	A Triple TOF 6600 QTOF MS system (SCIEX) in the full scan and data-dependent MS/MS modes (positive and negative ion modes)	2D-ICAL2 (Mitsui knowledge industry), Microsoft Excel 2013	Peak area with raw signal intensity of precursor-ion	[38]
	B	Drying of methanol extract, reconstitution with 0.2 % (v/v) formic acid in isopropanol/methanol/water (35/3/12, v/v/v), and C8-LC/QExactive (scan) analysis	A Vanquish UHPLC system (Thermo Fisher Scientific) with a Kinetex C8 column (2.1 mm i.d. × 150 mm, 2.6 μm particle size, Phenomenex)	A Q Exactive plus (Thermo Fisher Scientific) in the full scan and data-dependent MS/MS mode (positive ion mode)	Xcalibur software ver. 3.0. (Thermo Scientific), Lipid Search ver. 4.1 (Mitsui knowledge industry), Microsoft Excel 2013 VBA	Relative peak area to internal standard (cchoresterol-d7)	[39]
	C	Drying of methanol extract, reconstitution with 0.2 % (v/v) formic acid in isopropanol/methanol/water (35/3/12, v/v/v), and C8-LC/QExactive (scan) analysis	A Vanquish UHPLC system (Thermo Fisher Scientific) with a Kinetex C8 column (2.1 mm i.d. × 150 mm, 2.6 μm particle size, Phenomenex)	A Q Exactive plus (Thermo Fisher Scientific) in the full scan and data-dependent MS/MS mode (negative ion modes)	Xcalibur software ver. 3.0. (Thermo Scientific), Lipid Search ver. 4.1 (Mitsui knowledge industry), Microsoft Excel 2013 VBA	Relative peak area to internal standard (cchoresterol-d7)	[39]
	D	Addition of methanol and 3% (v/v) formic acid in water to methanol extract, solid phase purification with a C18 cartrige, recovery of the eluate and drying, reconstitution with methanol, and C18-LC/Orbitrap Fusion (scan) analysis	A Dionex UltiMate 3000 UHPLC system (Thermo Fisher Scientific) with a InertSustainSwift C18 column (2.1 mm i.d. × 250 mm, 3 μm particle size, GL Sciences)	A Orbitrap Fusion (Thermo Fisher Scientific) in the full scan and data-dependent MS/MS mode (positive and negative ion modes)	Compound Discoverer ver. 2.1 (Thermo Scientific), Microsoft Excel 2010	Peak area with raw signal intensity of precursor-ion	[40]
	E	C8-LC/TQMS (MRM) analysis using methanol extract directly	A Shimadzu Nexera UHPLC system (Shimadzu) with an ACQUITY UPLC BEH C8 column (2.1 mm i.d. × 100 mm, 1.7 μm particle size, Waters)	A Shimadzu LCMS-8060 triple quadrupole MS system (Shimadzu) in the MRM mode (positive and negative ion modes)	In-house software, Microsoft Excel Office 365	Peak area with raw signal intensity of MRM product-ion(s)	‒
	F	Addition of 1N HCl solution, 1M NaCl solution, and chloroform to methanol extract (modified Bligh and Dyer extraction), phase separation, recovery of the lower phase, solid phase purification with a anion-exchange cartrige, recovery of the eluate and drying, reconstitution with methanol, and C18-LC/TQMS (MRM) analysis	A Dionex UltiMate 3000 UHPLC system (Thermo Fisher Scientific) with a X-Bridge C18 column (1.0 mm i.d. × 150 mm, 3.5 μm particle size, Waters)	A TSQ Vantage AM triple quadrupole MS system (Thermo Fisher Scientific) in the MRM mode (positive ion mode)	Xcalibur software ver. 2.2. (Thermo Scientific), Microsoft Excel 2010	Peak area with raw signal intensity of MRM product-ion(s)	[41]
	G	Addition of 0.1% (v/v) formic acid in water to methanol extract and C18-LC/TQMS (MRM) analysis	A Nanospace SI-2 LC system (Shiseido) with a CAPCELL PAC C18 ACR column (2.0 mm i.d. × 100 mm, 3 μm particle size, Shiseido)	A TSQ Quantiva triple quadrupole MS system (Thermo Fisher Scientific) in the MRM mode (positive and negative ion modes)	Xcalibur ver. 2.2 SP1.48 (Thermo Scientific), Microsoft Excel 2016	Peak area with raw signal intensity of MRM product-ion	[42]
	H	Addition of water and chloroform to methanol extract (modified Bligh and Dyer extraction), phase separation, recovery of the lower phase and two-fold dillution with methanol, and DEA-SFC/TQMS (MRM) analysis	A Shimadzu Nexera UC SFC system (Shimadzu) with an ACQUITY UPC2 Torus DEA column (3.0 mm i.d. × 100 mm, 1.7 μm particle size, Waters)	A Shimadzu LCMS-8060 triple quadrupole MS system (Shimadzu) in the MRM mode (positive and negative ion modes)	Shimazu LabSolution ver. 5 (Shimadzu), MRMPROBS ver. 2.86, Microsoft Excel 2010	Relative peak area to internal standard (each lipid class isotope labeled stnadard)	[43]
	I	Addition of water and chloroform to methanol extract (modified Bligh and Dyer extraction), phase separation, recovery of the lower phase and two-fold dillution with methanol, and C18-SFC/TQMS (MRM) analysis	A Shimadzu Nexera UC SFC system (Shimadzu) with an ACQUITY UPC2 HSS C18 column (3.0 mm i.d. × 100 mm, 1.8 μm particle size, Waters)	A Shimadzu LCMS-8060 triple quadrupole MS system (Shimadzu) in the MRM mode (positive and negative ion modes)	Shimazu LabSolution ver. 5 (Shimadzu), MRMPROBS ver. 2.86, Microsoft Excel 2010	Relative peak area to internal standard (each lipid class isotope labeled stnadard)	[44]
